# Supplementary material for: Systems-level understanding of ethanol-induced stresses and adaptation in E. coli
Source: Sci Rep. 2017 Mar 16;7:44150. doi: 10.1038/srep44150 (PMC5353561; doi:10.1038/srep44150)
Supplement: Supplementary Dataset 1 [file srep44150-s2.xls]

## Sheet: Sheet1
Table S2. Genes that promote ethanol tolerance/production in E. coli idnetified by adatpive evolution or gene overexpression. KO: knockout; OE: overexpression.
PMID: 20531407 (KO and OE)			PMID: 23376594 (OE)	PMID: 23164575 (unkonwn)	PMID: 22898718 (OE)
acrB	b0462	KO	fabA	fadE	groL
adeD	b3665	KO	mrdA	lpcA	groS
adiY	b4116	KO	hdeA	yaeQ
ampH	b0376	KO	hdeB	yaeJ
arpA	b4017	KO	dctR	serA
atoS	b2219	KO	yhiD	yjbL
bcsA	b3533	KO	dksA	yjbM
bfd	b3337	KO	xylR	hyfF
bfr	b3336	KO	sfsA	yhbE
cadA	b4131	KO	FdnG	yicE
cadB	b4132	KO	ubiB	ybhD
cadC	b4133	KO	tatA	plsB
caiC	b0037	KO	tatB	frwB
caiE	b0035	KO	mutL	tilS
casA	b2760	KO	rlmH	flgJ
casD	b2757	KO	truB	yfcL
cbrA	b3690	KO	gluQ	yigZ
chbC	b1737	KO	uspC	yfbS
chiA	b3338	KO	otsA	yacC
cra	b0080	KO	otsB	yadQ
crfC	b4109	KO	groE	gcvA
dctR	b3507	KO		ycdY
dcuR	b4124	KO		trkH
djlB	b0646	KO		tolB
dosC	b1490	KO		php
dusA	b4049	KO		pepD
elfA	b0938	KO		yfbQ
emrY	b2367	KO		yejF
feoC	b3410	KO		yqgD
fetA	b0490	KO		ybcF
fimA	b4314	KO		mtr
fimB	b4312	KO		nrdB
fimC	b4316	KO		bdm
fimD	b4317	KO		sra
fimE	b4313	KO		yibJ
fimF	b4318	KO		yeiM
fimG	b4319	KO		nhaB
fimH	b4320	KO		bcsB
fimI	b4315	KO		hrpA
frc	b2374	KO		yjjW
frlD	b3374	KO		idnR
frvR	b3897	KO		wzb
ftnB	b1902	KO		yjdP
fucA	b2800	KO		dppB
gadE	b3512	KO		yqgC
gadW	b3515	KO		yafY
gadX	b3516	KO		yihU
gntT	b3415	KO		tdh
gspJ	b3331	KO		glvB
gspK	b3332	KO		ycgN
gspL	b3333	KO		speA
gspM	b3334	KO		yqgB
hchA	b1967	KO		ligA
hdeA	b3510	KO		ygjP
hdeB	b3509	KO		mdoB
hdeD	b3511	KO		yfiM
hofB	b0107	KO		rplN
htrE	b0139	KO		fadR
idnK	b4268	KO		ygfA
idnR	b4264	KO
kefB	b3350	KO
kup	b3747	KO
malX	b1621	KO
metE	b3829	KO
nanS	b4309	KO
nfrB	b0569	KO
nudI	b2251	KO
ompG	b1319	KO
ompL	b3875	KO
opgC	b1047	KO
pgaA	b1024	KO
pgaC	b1022	KO
pgaD	b1021	KO
pphB	b2734	KO
pqqL	b1494	KO
psuG	b2165	KO
psuK	b2166	KO
queC	b0444	KO
ravA	b3746	KO
rbn	b2268	KO
rhmR	b2248	KO
rho	b3783	KO
rimJ	b1066	KO
rluA	b0058	KO
rng	b3247	KO
rrrD	b0555	KO
rsmC	b4371	KO
rusA	b0550	KO
sanA	b2144	KO
setC	b3659	KO
sfmA	b0530	KO
slt	b4392	KO
smg	b3284	KO
symE	b4347	KO
tdcA	b3118	KO
tdcE	b3114	KO
uacT	b2888	KO
ugpA	b3452	KO
uspB	b3494	KO
uspD	b3923	KO
wbbJ	b2033	KO
wecA	b3784	KO
xapA	b2407	KO
xapB	b2406	KO
xylF	b3566	KO
yadC	b0135	KO
yadK	b0136	KO
yadL	b0137	KO
yadM	b0138	KO
yadN	b0141	KO
yadV	b0140	KO
ybbY	b0513	KO
ybgA	b0707	KO
ybgO	b0716	KO
ybhI	b0770	KO
ycaK	b0901	KO
ycaN	b0900	KO
yccM	b0992	KO
ycdU	b1029	KO
yciF	b1258	KO
yciQ	b1268	KO
ycjW	b1320	KO
ydbD	b1407	KO
ydeN	b1498	KO
ydhY	b1674	KO
ydiB	b1692	KO
ydjI	b1773	KO
yecF	b1915	KO
yeiL	b2163	KO
yfbL	b2271	KO
yfcI	b2305	KO
yfcP	b2333	KO
yfdE	b2371	KO
yfdT	b2363	KO
yfhR	b2534	KO
yfiR	b2603	KO
ygcB	b2761	KO
ygfI	b2921	KO
yghA	b3003	KO
yhcG	b3220	KO
yhdJ	b3262	KO
yheT	b3353	KO
yhgA	b3411	KO
yhgF	b3407	KO
yhhY	b3441	KO
yhiD	b3508	KO
yhjA	b3518	KO
yiaA	b3562	KO
yiaV	b3586	KO
yicG	b3646	KO
yidA	b3697	KO
yidB	b3698	KO
yidL	b3680	KO
yihX	b3885	KO
yiiD	b3888	KO
yiiF	b3890	KO
yjaH	b4001	KO
yjbD	b4023	KO
yjcC	b4061	KO
yjfK	b4183	KO
yjhF	b4296	KO
yjhG	b4297	KO
yjhH	b4298	KO
ylaB	b0457	KO
ylaC	b0458	KO
ynaI	b1330	KO
ynbA	b1408	KO
ynjI	b1762	KO
yqeC	b2876	KO
yqiH	b3047	KO
yraI	b3143	KO
yraK	b3145	KO
zur	b4046	KO
aaeR	b3243	OE
accB	b3255	OE
accC	b3256	OE
accD	b2316	OE
aceE	b0114	OE
ackA	b2296	OE
acnA	b1276	OE
acpH	b0404	OE
acpP	b1094	OE
acs	b4069	OE
ada	b2213	OE
add	b1623	OE
adhP	b1478	OE
aer	b3072	OE
afuC	b0262	OE
agaS	b3136	OE
agp	b1002	OE
aidB	b4187	OE
alaE	b2670	OE
alaS	b2697	OE
aldA	b1415	OE
aldB	b3588	OE
alkA	b2068	OE
alkB	b2212	OE
allB	b0512	OE
allR	b0506	OE
allS	b0504	OE
alpA	b2624	OE
alx	b3088	OE
amiA	b2435	OE
amiD	b0867	OE
amn	b1982	OE
ampG	b0433	OE
amyA	b1927	OE
ansA	b1767	OE
araA	b0062	OE
araC	b0064	OE
araE	b2841	OE
araF	b1901	OE
araG	b1900	OE
argC	b3958	OE
argE	b3957	OE
argF	b0273	OE
argK	b2918	OE
argR	b3237	OE
argT	b2310	OE
ariR	b1166	OE
arnD	b2256	OE
arnF	b2258	OE
aroC	b2329	OE
aroE	b3281	OE
aroF	b2601	OE
aroG	b0754	OE
artQ	b0862	OE
ascB	b2716	OE
ascF	b2715	OE
ascG	b2714	OE
asnA	b3744	OE
asnB	b0674	OE
asnS	b0930	OE
aspA	b4139	OE
aspC	b0928	OE
astA	b1747	OE
astB	b1745	OE
astD	b1746	OE
atoA	b2222	OE
atoD	b2221	OE
atpA	b3734	OE
atpC	b3731	OE
atpF	b3736	OE
atpI	b3739	OE
avtA	b3572	OE
azoR	b1412	OE
bamA	b0177	OE
bamE	b2617	OE
basS	b4112	OE
bcp	b2480	OE
betB	b0312	OE
betI	b0313	OE
betT	b0314	OE
bhsA	b1112	OE
bioA	b0774	OE
bioC	b0777	OE
bioD	b0778	OE
bioF	b0776	OE
birA	b3973	OE
bolA	b0435	OE
brnQ	b0401	OE
btuB	b3966	OE
btuC	b1711	OE
btuD	b1709	OE
btuF	b0158	OE
carA	b0032	OE
cbeA	b2004	OE
cca	b3056	OE
ccmB	b2200	OE
ccmC	b2199	OE
ccmD	b2198	OE
cdd	b2143	OE
cdh	b3918	OE
chaB	b1217	OE
chaC	b1218	OE
chbA	b1736	OE
chbG	b1733	OE
cheB	b1883	OE
cheW	b1887	OE
cheY	b1882	OE
chiQ	b0682	OE
chpS	b4224	OE
chrR	b3713	OE
citD	b0617	OE
clcA	b0155	OE
clcB	b1592	OE
clpB	b2592	OE
clsA	b1249	OE
coaA	b3974	OE
coaD	b3634	OE
cobB	b1120	OE
cobC	b0638	OE
cobU	b1993	OE
codA	b0337	OE
codB	b0336	OE
cohE	b1145	OE
copA	b0484	OE
corA	b3816	OE
cpsG	b2048	OE
cpxA	b3911	OE
cpxR	b3912	OE
croE	b1146	OE
crp	b3357	OE
crr	b2417	OE
csdA	b2810	OE
csdE	b2811	OE
csiR	b2664	OE
cspI	b1552	OE
csrA	b2696	OE
cstA	b0598	OE
cusA	b0575	OE
cusS	b0570	OE
cutC	b1874	OE
cynR	b0338	OE
cynS	b0340	OE
cynT	b0339	OE
cynX	b0341	OE
cyoA	b0432	OE
cyoC	b0430	OE
cyoD	b0429	OE
cyoE	b0428	OE
cysA	b2422	OE
cysD	b2752	OE
cysE	b3607	OE
cysJ	b2764	OE
cysK	b2414	OE
cysP	b2425	OE
dacA	b0632	OE
dacC	b0839	OE
dacD	b2010	OE
dadA	b1189	OE
dadX	b1190	OE
dam	b3387	OE
dapA	b2478	OE
dapE	b2472	OE
dapF	b3809	OE
dauA	b1206	OE
dbpA	b1343	OE
dcd	b2065	OE
dcrB	b3472	OE
dcuA	b4138	OE
ddlB	b0092	OE
ddpB	b1486	OE
dedA	b2317	OE
dedD	b2314	OE
degQ	b3234	OE
degS	b3235	OE
deoB	b4383	OE
deoD	b4384	OE
dfp	b3639	OE
dgkA	b4042	OE
dhaK	b1200	OE
dhaL	b1199	OE
dhaM	b1198	OE
diaA	b3149	OE
dicA	b1570	OE
dicC	b1569	OE
dinB	b0231	OE
dinF	b4044	OE
dinJ	b0226	OE
dkgB	b0207	OE
dksA	b0145	OE
dmsC	b0896	OE
dnaA	b3702	OE
dnaK	b0014	OE
dnaN	b3701	OE
dnaQ	b0215	OE
dppA	b3544	OE
dppC	b3542	OE
dps	b0812	OE
dsbC	b2893	OE
dsbE	b2195	OE
dsdC	b2364	OE
dtpA	b1634	OE
dtpC	b4130	OE
dusB	b3260	OE
dut	b3640	OE
dxr	b0173	OE
eamA	b1533	OE
ebgA	b3076	OE
eco	b2209	OE
ecpB	b0292	OE
ecpC	b0291	OE
ecpD	b0290	OE
eda	b1850	OE
edd	b1851	OE
efeO	b1018	OE
elbB	b3209	OE
emrD	b3673	OE
endA	b2945	OE
eno	b2779	OE
entA	b0596	OE
entB	b0595	OE
entC	b0593	OE
entF	b0586	OE
entS	b0591	OE
epmC	b2326	OE
era	b2566	OE
erpA	b0156	OE
etp	b0982	OE
eutB	b2441	OE
eutE	b2455	OE
eutG	b2453	OE
eutJ	b2454	OE
eutK	b2438	OE
eutL	b2439	OE
eutN	b2456	OE
exbB	b3006	OE
exuR	b3094	OE
exuT	b3093	OE
fabA	b0954	OE
fabD	b1092	OE
fabG	b1093	OE
fabZ	b0180	OE
fadD	b1805	OE
fadH	b3081	OE
fadK	b1701	OE
fadR	b1187	OE
fbaA	b2925	OE
fbaB	b2097	OE
fdhE	b3891	OE
fdhF	b4079	OE
fdnG	b1474	OE
fdnH	b1475	OE
fdoH	b3893	OE
fdx	b2525	OE
fecA	b4291	OE
fecB	b4290	OE
fecD	b4288	OE
fecI	b4293	OE
fecR	b4292	OE
fepA	b0584	OE
fepB	b0592	OE
fepC	b0588	OE
fepD	b0590	OE
fepG	b0589	OE
fes	b0585	OE
fhuB	b0153	OE
fhuC	b0151	OE
fhuE	b1102	OE
fixC	b0043	OE
fldA	b0684	OE
fldB	b2895	OE
flgC	b1074	OE
flgF	b1077	OE
flgL	b1083	OE
flgN	b1070	OE
flhA	b1879	OE
fliD	b1924	OE
fliE	b1937	OE
fliG	b1939	OE
fliI	b1941	OE
fliN	b1946	OE
fliO	b1947	OE
fliS	b1925	OE
fliY	b1920	OE
fliZ	b1921	OE
flu	b2000	OE
folA	b0048	OE
folD	b0529	OE
folP	b3177	OE
frlR	b3375	OE
frmR	b0357	OE
frr	b0172	OE
fruA	b2167	OE
fruB	b2169	OE
fruK	b2168	OE
frvX	b3898	OE
fryA	b2383	OE
ftsA	b0094	OE
ftsB	b2748	OE
ftsE	b3463	OE
ftsK	b0890	OE
ftsN	b3933	OE
ftsW	b0089	OE
ftsX	b3462	OE
ftsY	b3464	OE
ftsZ	b0095	OE
fucI	b2802	OE
fucO	b2799	OE
fur	b0683	OE
fusA	b3340	OE
gabT	b2662	OE
gadA	b3517	OE
galM	b0756	OE
galS	b2151	OE
gapA	b1779	OE
garK	b3124	OE
gatA	b2094	OE
gatB	b2093	OE
gatD	b2091	OE
gatY	b2096	OE
gatZ	b2095	OE
gcvA	b2808	OE
gcvH	b2904	OE
gcvP	b2903	OE
gcvR	b2479	OE
gcvT	b2905	OE
gdhA	b1761	OE
glf	b2036	OE
glgX	b3431	OE
glmM	b3176	OE
glmU	b3730	OE
glnA	b3870	OE
glnB	b2553	OE
glnE	b3053	OE
glnG	b3868	OE
glnQ	b0809	OE
gloB	b0212	OE
glpB	b2242	OE
glpC	b2243	OE
glpQ	b2239	OE
glrR	b2554	OE
gltB	b3212	OE
gltI	b0655	OE
gltJ	b0654	OE
gltL	b0652	OE
gltX	b2400	OE
gluQ	b0144	OE
glyA	b2551	OE
gmhA	b0222	OE
gmk	b3648	OE
gnd	b2029	OE
gntK	b3437	OE
gntR	b3438	OE
gpp	b3779	OE
grcA	b2579	OE
groS	b4142	OE
grxC	b3610	OE
gsiB	b0830	OE
gstA	b1635	OE
gudD	b2787	OE
gudP	b2789	OE
gudX	b2788	OE
gyrB	b3699	OE
hcaB	b2541	OE
hcaC	b2540	OE
hda	b2496	OE
hemA	b1210	OE
hemE	b3997	OE
hemG	b3850	OE
hemL	b0154	OE
hemN	b3867	OE
hflC	b4175	OE
hflD	b1132	OE
hflK	b4174	OE
hflX	b4173	OE
hfq	b4172	OE
hinT	b1103	OE
hipA	b1507	OE
hipB	b1508	OE
hisA	b2024	OE
hisF	b2025	OE
hisI	b2026	OE
hisJ	b2309	OE
hisL	b2018	OE
hisQ	b2308	OE
hisS	b2514	OE
hldD	b3619	OE
hldE	b3052	OE
hofM	b3395	OE
hofN	b3394	OE
hokD	b1562	OE
holA	b0640	OE
holC	b4259	OE
holD	b4372	OE
hpf	b3203	OE
hscA	b2526	OE
hslJ	b1379	OE
htpG	b0473	OE
htpX	b1829	OE
hyaA	b0972	OE
hyaC	b0974	OE
hyaD	b0975	OE
hyaE	b0976	OE
hyaF	b0977	OE
hybE	b2992	OE
hybF	b2991	OE
hycC	b2723	OE
hycH	b2718	OE
hycI	b2717	OE
hydN	b2713	OE
hyfA	b2481	OE
hyfB	b2482	OE
hyfC	b2483	OE
hyfD	b2484	OE
hyfG	b2487	OE
hyfI	b2489	OE
hyfJ	b2490	OE
hypC	b2728	OE
hypD	b2729	OE
hypE	b2730	OE
hypF	b2712	OE
hypT	b4327	OE
iaaA	b0828	OE
iadA	b4328	OE
icd	b1136	OE
iceT	b2077	OE
ihfA	b1712	OE
ilvB	b3671	OE
ilvL	b3766	OE
ilvY	b3773	OE
inaA	b2237	OE
infB	b3168	OE
insA6	b4294	OE
insA8	b1894	OE
insB1	b0021	OE
insB2	b0264	OE
insB3	b0274	OE
insB4	b0988	OE
insB5	b3445	OE
insB8	b1893	OE
insD9	b3045	OE
insH15	b2982	OE
insH18	b3218	OE
insH20	b3505	OE
insH25	b1370	OE
insH2	b0552	OE
insH8	b1994	OE
insH9	b2030	OE
insL1	b0016	OE
insL2	b0582	OE
insL3	b2394	OE
intZ	b2442	OE
iraM	b1160	OE
iscS	b2530	OE
iscX	b2524	OE
ispE	b1208	OE
ispF	b2746	OE
ispH	b0029	OE
ivbL	b3672	OE
katE	b1732	OE
kbl	b3617	OE
kdgR	b1827	OE
kdpA	b0698	OE
kdpC	b0696	OE
kdpD	b0695	OE
kdpE	b0694	OE
kefC	b0047	OE
kgtP	b2587	OE
lacZ	b0344	OE
ldcC	b0186	OE
ldtA	b1990	OE
ldtB	b0819	OE
leuB	b0073	OE
leuL	b0075	OE
lgoT	b4356	OE
lgt	b2828	OE
lhgO	b2660	OE
lhr	b1653	OE
ligA	b2411	OE
lipA	b0628	OE
lipB	b0630	OE
livH	b3457	OE
livJ	b3460	OE
livM	b3456	OE
lolB	b1209	OE
lolC	b1116	OE
lolD	b1117	OE
lolE	b1118	OE
lon	b0439	OE
lplA	b4386	OE
lpoB	b1105	OE
lpp	b1677	OE
lptA	b3200	OE
lptB	b3201	OE
lptC	b3199	OE
lptD	b0054	OE
lpxA	b0181	OE
lpxB	b0182	OE
lpxC	b0096	OE
lpxD	b0179	OE
lpxH	b0524	OE
lpxL	b1054	OE
lpxT	b2174	OE
lrhA	b2289	OE
lspA	b0027	OE
lsrA	b1513	OE
lsrC	b1514	OE
lsrD	b1515	OE
lsrK	b1511	OE
lsrR	b1512	OE
lysA	b2838	OE
lysS	b2890	OE
macA	b0878	OE
macB	b0879	OE
maeB	b2463	OE
mak	b0394	OE
malE	b4034	OE
malI	b1620	OE
malQ	b3416	OE
marB	b1532	OE
marC	b1529	OE
marR	b1530	OE
mazE	b2783	OE
mazG	b2781	OE
mcbA	b0806	OE
mcrA	b1159	OE
mdh	b3236	OE
mdlA	b0448	OE
mdtB	b2075	OE
mdtC	b2076	OE
mdtE	b3513	OE
menC	b2261	OE
menF	b2265	OE
menI	b1686	OE
mepH	b1655	OE
mepM	b1856	OE
mepS	b2175	OE
metB	b3939	OE
metK	b2942	OE
metL	b3940	OE
metN	b0199	OE
metQ	b0197	OE
mgrB	b1826	OE
mgsA	b0963	OE
mhpA	b0347	OE
mhpB	b0348	OE
mhpD	b0350	OE
mhpE	b0352	OE
mhpF	b0351	OE
mhpR	b0346	OE
mhpT	b0353	OE
miaB	b0661	OE
minE	b1174	OE
mlaA	b2346	OE
mlaE	b3194	OE
mlrA	b2127	OE
mltA	b2813	OE
mltB	b2701	OE
mmuM	b0261	OE
mmuP	b0260	OE
mngR	b0730	OE
mnmH	b0503	OE
mntP	b1821	OE
moaC	b0783	OE
moaD	b0784	OE
moaE	b0785	OE
mobB	b3856	OE
modB	b0764	OE
modC	b0765	OE
modE	b0761	OE
moeA	b0827	OE
mqo	b2210	OE
mrcA	b3396	OE
mrdB	b0634	OE
mreC	b3250	OE
mscM	b4159	OE
msrA	b4219	OE
msrB	b1778	OE
mtlR	b3601	OE
murA	b3189	OE
murB	b3972	OE
murC	b0091	OE
murD	b0088	OE
murE	b0085	OE
murF	b0086	OE
murG	b0090	OE
murI	b3967	OE
murP	b2429	OE
murQ	b2428	OE
mutS	b2733	OE
mutT	b0099	OE
nadA	b0750	OE
nadD	b0639	OE
nadE	b1740	OE
nadR	b4390	OE
nagB	b0678	OE
nagK	b1119	OE
nagZ	b1107	OE
nanA	b3225	OE
nanK	b3222	OE
nanR	b3226	OE
napA	b2206	OE
napD	b2207	OE
napG	b2205	OE
narI	b1227	OE
narV	b1465	OE
narW	b1466	OE
narY	b1467	OE
ndh	b1109	OE
nfrA	b0568	OE
nfsA	b0851	OE
nhaA	b0019	OE
nhaB	b1186	OE
nhaR	b0020	OE
nikC	b3478	OE
nikD	b3479	OE
nikE	b3480	OE
nikR	b3481	OE
nlpC	b1708	OE
nlpI	b3163	OE
nnr	b4167	OE
norR	b2709	OE
norW	b2711	OE
nrdB	b2235	OE
nrdD	b4238	OE
nrdH	b2673	OE
nrdI	b2674	OE
nrdR	b0413	OE
nrfA	b4070	OE
nth	b1633	OE
nudJ	b1134	OE
nudK	b2467	OE
nuoA	b2288	OE
nuoB	b2287	OE
nuoC	b2286	OE
nuoE	b2285	OE
nuoG	b2283	OE
nuoI	b2281	OE
nuoN	b2276	OE
nupC	b2393	OE
nupG	b2964	OE
nusA	b3169	OE
nusB	b0416	OE
nusG	b3982	OE
obgE	b3183	OE
ompA	b0957	OE
ompF	b0929	OE
opgB	b4359	OE
oppA	b1243	OE
oppB	b1244	OE
oppD	b1246	OE
oppF	b1247	OE
orn	b4162	OE
osmE	b1739	OE
osmF	b2131	OE
oxyR	b3961	OE
paaE	b1392	OE
paaF	b1393	OE
paaG	b1394	OE
paaH	b1395	OE
paaI	b1396	OE
pabB	b1812	OE
pal	b0741	OE
panE	b0425	OE
panM	b3459	OE
paoB	b0285	OE
paoC	b0284	OE
paoD	b0283	OE
patD	b1444	OE
pbpC	b2519	OE
pbpG	b2134	OE
pck	b3403	OE
pdxH	b1638	OE
pdxK	b2418	OE
pdxY	b1636	OE
pepB	b2523	OE
pepN	b0932	OE
pepQ	b3847	OE
perR	b0254	OE
pfkB	b1723	OE
pflA	b0902	OE
pgi	b4025	OE
pgk	b2926	OE
pgl	b0767	OE
pgpA	b0418	OE
pgpC	b2560	OE
pgsA	b1912	OE
pheL	b2598	OE
phnC	b4106	OE
phnD	b4105	OE
phnF	b4102	OE
phnG	b4101	OE
phnH	b4100	OE
phnK	b4097	OE
phnL	b4096	OE
phnM	b4095	OE
phnO	b4093	OE
phoB	b0399	OE
pldB	b3825	OE
plsB	b4041	OE
plsY	b3059	OE
pmbA	b4235	OE
pmrD	b2259	OE
pnp	b3164	OE
potG	b0855	OE
potI	b0857	OE
ppsA	b1702	OE
ppx	b2502	OE
preA	b2147	OE
prfC	b4375	OE
priB	b4201	OE
priC	b0467	OE
prmC	b1212	OE
proA	b0243	OE
proB	b0242	OE
proC	b0386	OE
proQ	b1831	OE
proS	b0194	OE
proX	b2679	OE
prpB	b0331	OE
prpC	b0333	OE
prpD	b0334	OE
prpE	b0335	OE
prpR	b0330	OE
prs	b1207	OE
psd	b4160	OE
psiE	b4030	OE
pspC	b1306	OE
pspE	b1308	OE
pspF	b1303	OE
pstC	b3727	OE
pth	b1204	OE
ptrB	b1845	OE
ptsG	b1101	OE
ptsH	b2415	OE
ptsI	b2416	OE
purA	b4177	OE
purC	b2476	OE
purE	b0523	OE
purK	b0522	OE
purM	b2499	OE
putP	b1015	OE
puuB	b1301	OE
puuC	b1300	OE
puuP	b1296	OE
pyrB	b4245	OE
pyrF	b1281	OE
pyrH	b0171	OE
pyrI	b4244	OE
queA	b0405	OE
raiA	b2597	OE
ralR	b1348	OE
rarA	b0892	OE
ratB	b2618	OE
rcdA	b0846	OE
rcnR	b2105	OE
rdgB	b2954	OE
recA	b2699	OE
recD	b2819	OE
recE	b1350	OE
recF	b3700	OE
recJ	b2892	OE
recX	b2698	OE
relB	b1564	OE
rep	b3778	OE
rffH	b3789	OE
rhaR	b3906	OE
rhaT	b3907	OE
rhmA	b2245	OE
rhmD	b2247	OE
rhmT	b2246	OE
ribC	b1662	OE
ribD	b0414	OE
ridA	b4243	OE
rihC	b0030	OE
rimK	b0852	OE
rimL	b1427	OE
rimM	b2608	OE
rlmE	b3179	OE
rlmG	b3084	OE
rlmH	b0636	OE
rlmI	b0967	OE
rlmJ	b3499	OE
rlmM	b2806	OE
rlmN	b2517	OE
rlpA	b0633	OE
rluB	b1269	OE
rluC	b1086	OE
rluE	b1135	OE
rmf	b0953	OE
rnpA	b3704	OE
rof	b0189	OE
rpiB	b4090	OE
rplB	b3317	OE
rplC	b3320	OE
rplD	b3319	OE
rplE	b3308	OE
rplJ	b3985	OE
rplL	b3986	OE
rplM	b3231	OE
rplP	b3313	OE
rplR	b3304	OE
rplS	b2606	OE
rplT	b1716	OE
rplV	b3315	OE
rplW	b3318	OE
rplX	b3309	OE
rplY	b2185	OE
rpmB	b3637	OE
rpmC	b3312	OE
rpmD	b3302	OE
rpmE	b3936	OE
rpmF	b1089	OE
rpmG	b3636	OE
rpmH	b3703	OE
rpmI	b1717	OE
rpoA	b3295	OE
rpoB	b3987	OE
rpoC	b3988	OE
rpoD	b3067	OE
rpoE	b2573	OE
rpoN	b3202	OE
rppH	b2830	OE
rpsA	b0911	OE
rpsC	b3314	OE
rpsG	b3341	OE
rpsH	b3306	OE
rpsL	b3342	OE
rpsO	b3165	OE
rpsP	b2609	OE
rpsR	b4202	OE
rpsS	b3316	OE
rpsT	b0023	OE
rpsU	b3065	OE
rseA	b2572	OE
rseB	b2571	OE
rseC	b2570	OE
rsfS	b0637	OE
rsmD	b3465	OE
rsmJ	b3497	OE
rspA	b1581	OE
rssA	b1234	OE
rsuA	b2183	OE
rsxD	b1630	OE
rsxG	b1631	OE
rtcR	b3422	OE
rtn	b2176	OE
rutD	b1009	OE
rutE	b1008	OE
rutF	b1007	OE
rutG	b1006	OE
ruvA	b1861	OE
safA	b1500	OE
sapA	b1294	OE
sapB	b1293	OE
sapC	b1292	OE
sapF	b1290	OE
satP	b0010	OE
sbcD	b0398	OE
sbmA	b0377	OE
sbmC	b2009	OE
sdaA	b1814	OE
sdhA	b0723	OE
sdhB	b0724	OE
sdhC	b0721	OE
sdhD	b0722	OE
secA	b0098	OE
secD	b0408	OE
secY	b3300	OE
selA	b3591	OE
selB	b3590	OE
seqA	b0687	OE
serA	b2913	OE
setB	b2170	OE
sgbE	b3583	OE
sgbU	b3582	OE
sgrR	b0069	OE
shiA	b1981	OE
sixA	b2340	OE
skp	b0178	OE
slmA	b3641	OE
slyA	b1642	OE
slyX	b3348	OE
smrA	b1340	OE
sohB	b1272	OE
soxS	b4062	OE
speE	b0121	OE
spoT	b3650	OE
srkA	b3859	OE
srlA	b2702	OE
srlB	b2704	OE
srlM	b2706	OE
srlQ	b2708	OE
ssb	b4059	OE
sseA	b2521	OE
ssnA	b2879	OE
ssuB	b0933	OE
ssuC	b0934	OE
ssuD	b0935	OE
stfQ	b1547	OE
stfR	b1372	OE
sucB	b0727	OE
sucC	b0728	OE
sucD	b0729	OE
sufA	b1684	OE
sufB	b1683	OE
sufS	b1680	OE
sulA	b0958	OE
sxy	b0959	OE
syd	b2793	OE
talA	b2464	OE
tar	b1886	OE
tatA	b3836	OE
tatB	b3838	OE
tatE	b0627	OE
tauA	b0365	OE
tauB	b0366	OE
tauC	b0367	OE
tesA	b0494	OE
thiB	b0068	OE
thiE	b3993	OE
thiG	b3991	OE
thiI	b0423	OE
thiL	b0417	OE
thiP	b0067	OE
thiQ	b0066	OE
thrL	b0001	OE
thrS	b1719	OE
thyA	b2827	OE
tig	b0436	OE
tilS	b0188	OE
tktA	b2935	OE
tmcA	b2474	OE
tnaC	b3707	OE
tolA	b0739	OE
tolR	b0738	OE
tonB	b1252	OE
topA	b1274	OE
torY	b1873	OE
tpr	b1229	OE
tqsA	b1601	OE
trkA	b3290	OE
trkH	b3849	OE
trmA	b3965	OE
trmD	b2607	OE
trmI	b2960	OE
trpC	b1262	OE
trpD	b1263	OE
trpE	b1264	OE
trpR	b4393	OE
trpS	b3384	OE
truA	b2318	OE
truB	b3166	OE
truC	b2791	OE
trxC	b2582	OE
tsaA	b0195	OE
tsaC	b3282	OE
tsaD	b3064	OE
tsaE	b4168	OE
tsf	b0170	OE
ttcA	b1344	OE
ttdB	b3062	OE
ttdT	b3063	OE
tufA	b3339	OE
tufB	b3980	OE
tusA	b3470	OE
tus	b1610	OE
tusB	b3343	OE
tusC	b3344	OE
typA	b3871	OE
tyrA	b2600	OE
ubiA	b4040	OE
ubiB	b3835	OE
ubiF	b0662	OE
ubiG	b2232	OE
ubiI	b2906	OE
ubiJ	b3834	OE
ubiX	b2311	OE
ucpA	b2426	OE
udk	b2066	OE
ugpQ	b3449	OE
uhpB	b3668	OE
ulaC	b4195	OE
ulaD	b4196	OE
umpG	b2744	OE
umpH	b0675	OE
umuC	b1184	OE
umuD	b1183	OE
ung	b2580	OE
upp	b2498	OE
uraA	b2497	OE
uup	b0949	OE
uvrC	b1913	OE
uxaB	b1521	OE
uxaC	b3092	OE
uxuR	b4324	OE
valS	b4258	OE
ves	b1742	OE
waaA	b3633	OE
waaB	b3628	OE
waaG	b3631	OE
waaO	b3627	OE
waaP	b3630	OE
waaY	b3625	OE
wbbH	b2035	OE
wbbK	b2032	OE
wcaB	b2058	OE
wcaC	b2057	OE
wcaJ	b2047	OE
wcaK	b2045	OE
wecD	b3790	OE
wecG	b3794	OE
wrbA	b1004	OE
wzc	b2060	OE
wzxB	b2037	OE
wzxC	b2046	OE
wzxE	b3792	OE
wzyE	b3793	OE
wzzB	b2027	OE
xdhA	b2866	OE
xdhB	b2867	OE
xerC	b3811	OE
xisE	b1141	OE
xseB	b0422	OE
xthA	b1749	OE
xylH	b3568	OE
yaaU	b0045	OE
yaaX	b0005	OE
yacG	b0101	OE
yacH	b0117	OE
yaeF	b0193	OE
yaeR	b0187	OE
yafQ	b0225	OE
yafV	b0219	OE
yafW	b0246	OE
yafZ	b0252	OE
yagA	b0267	OE
yagE	b0268	OE
yahF	b0320	OE
yahG	b0321	OE
yaiA	b0389	OE
yaiC	b0385	OE
yaiI	b0387	OE
yaiW	b0378	OE
yaiY	b0379	OE
yajC	b0407	OE
yajL	b0424	OE
yajQ	b0426	OE
ybaM	b0466	OE
ybaO	b0447	OE
ybaP	b0482	OE
ybaT	b0486	OE
ybaY	b0453	OE
ybbA	b0495	OE
ybbN	b0492	OE
ybcI	b0527	OE
ybcJ	b0528	OE
ybdF	b0579	OE
ybdH	b0599	OE
ybdJ	b0580	OE
ybeD	b0631	OE
ybeL	b0643	OE
ybeZ	b0660	OE
ybfC	b0704	OE
ybgC	b0736	OE
ybgJ	b0711	OE
ybgP	b0717	OE
ybgS	b0753	OE
ybhB	b0773	OE
ybhP	b0790	OE
ybhQ	b0791	OE
ybiA	b0798	OE
ybiB	b0800	OE
ybiC	b0801	OE
ybiH	b0796	OE
ybiI	b0803	OE
ybiJ	b0802	OE
ybiO	b0808	OE
ybiR	b0818	OE
ybiU	b0821	OE
ybjC	b0850	OE
ybjG	b0841	OE
ybjJ	b0845	OE
ybjL	b0847	OE
ybjO	b0858	OE
ybjS	b0868	OE
ybjT	b0869	OE
ycaO	b0905	OE
ycbK	b0926	OE
ycbL	b0927	OE
ycbV	b0943	OE
ycbZ	b0955	OE
yccJ	b1003	OE
yccT	b0964	OE
yccX	b0968	OE
ycdX	b1034	OE
ycdZ	b1036	OE
yceD	b1088	OE
yceG	b1097	OE
yceH	b1067	OE
yceQ	b1085	OE
ycfJ	b1110	OE
ycfL	b1104	OE
ycfP	b1108	OE
ycgB	b1188	OE
ycgL	b1179	OE
ycgZ	b1164	OE
ychA	b1214	OE
ychF	b1203	OE
ychN	b1219	OE
ychO	b1220	OE
ychQ	b1213	OE
yciA	b1253	OE
yciC	b1255	OE
yciI	b1251	OE
yciM	b1280	OE
yciN	b1273	OE
yciS	b1279	OE
yciU	b1248	OE
yciW	b1287	OE
ycjD	b1289	OE
ycjG	b1325	OE
ycjP	b1312	OE
ycjS	b1315	OE
ycjT	b1316	OE
ydaS	b1357	OE
ydcA	b1419	OE
ydcD	b1457	OE
ydcF	b1414	OE
ydcH	b1426	OE
ydcO	b1433	OE
ydcP	b1435	OE
ydcR	b1439	OE
ydcT	b1441	OE
ydcU	b1442	OE
ydcV	b1443	OE
yddM	b1477	OE
ydeA	b1528	OE
ydfA	b1571	OE
ydfB	b1572	OE
ydfC	b1573	OE
ydfO	b1549	OE
ydfR	b1555	OE
ydfV	b1565	OE
ydgI	b1605	OE
ydgJ	b1624	OE
ydgK	b1626	OE
ydhR	b1667	OE
ydhS	b1668	OE
ydhT	b1669	OE
ydhX	b1671	OE
ydiE	b1705	OE
ydiH	b1685	OE
ydiJ	b1687	OE
ydiO	b1695	OE
ydiQ	b1697	OE
ydiR	b1698	OE
ydiZ	b1724	OE
ydjA	b1765	OE
ydjL	b1776	OE
ydjN	b1729	OE
ydjZ	b1752	OE
yeaC	b1777	OE
yeaG	b1783	OE
yeaH	b1784	OE
yeaM	b1790	OE
yeaN	b1791	OE
yeaO	b1792	OE
yeaV	b1801	OE
yebC	b1864	OE
yebF	b1847	OE
yebO	b1825	OE
yebQ	b1828	OE
yebY	b1839	OE
yecA	b1908	OE
yecD	b1867	OE
yecS	b1918	OE
yecT	b1877	OE
yedD	b1928	OE
yedJ	b1962	OE
yedQ	b1956	OE
yedR	b1963	OE
yeeA	b2008	OE
yeeD	b2012	OE
yeeN	b1983	OE
yeeS	b2002	OE
yeeT	b2003	OE
yeeY	b2015	OE
yeeZ	b2016	OE
yefM	b2017	OE
yegE	b2067	OE
yegH	b2063	OE
yegK	b2072	OE
yegL	b2073	OE
yegT	b2098	OE
yegV	b2100	OE
yegW	b2101	OE
yehI	b2118	OE
yehL	b2119	OE
yehP	b2121	OE
yehS	b2124	OE
yehT	b2125	OE
yehU	b2126	OE
yehX	b2129	OE
yeiE	b2157	OE
yeiP	b2171	OE
yeiQ	b2172	OE
yeiR	b2173	OE
yejB	b2178	OE
yejE	b2179	OE
yejF	b2180	OE
yejG	b2181	OE
yejH	b2184	OE
yfaA	b2230	OE
yfaD	b2244	OE
yfaE	b2236	OE
yfaT	b2229	OE
yfcF	b2301	OE
yfcG	b2302	OE
yfcL	b2325	OE
yfcZ	b2343	OE
yfeC	b2398	OE
yfeR	b2409	OE
yffL	b2443	OE
yffP	b2447	OE
yffQ	b2448	OE
yffR	b2449	OE
yffS	b2450	OE
yfgI	b2506	OE
yfhH	b2561	OE
yfiE	b2577	OE
yfiF	b2581	OE
yfiH	b2593	OE
yfjL	b2628	OE
yfjP	b2632	OE
yfjQ	b2633	OE
yfjR	b2634	OE
yfjT	b2637	OE
yfjX	b2643	OE
ygaH	b2683	OE
ygaM	b2672	OE
ygaU	b2665	OE
ygaZ	b2682	OE
ygbI	b2735	OE
ygbL	b2738	OE
ygbM	b2739	OE
ygcN	b2766	OE
ygcR	b2770	OE
ygcS	b2771	OE
ygdD	b2807	OE
ygdG	b2798	OE
ygdI	b2809	OE
ygeG	b2851	OE
ygfB	b2909	OE
ygfF	b2902	OE
ygfZ	b2898	OE
yggF	b2930	OE
yggL	b2959	OE
yggS	b2951	OE
yggT	b2952	OE
yggU	b2953	OE
yggX	b2962	OE
yghD	b2968	OE
ygiD	b3039	OE
ygiN	b3029	OE
ygiV	b3023	OE
ygiW	b3024	OE
ygiZ	b3027	OE
ygjK	b3080	OE
ygjV	b3090	OE
yhaK	b3106	OE
yhcB	b3233	OE
yhcN	b3238	OE
yhcO	b3239	OE
yhdN	b3293	OE
yhdY	b3270	OE
yhdZ	b3271	OE
yhfG	b3362	OE
yhfS	b3376	OE
yhfU	b3378	OE
yhhA	b3448	OE
yhhJ	b3485	OE
yhhL	b3466	OE
yhhQ	b3471	OE
yhhS	b3473	OE
yhhX	b3440	OE
yhjD	b3522	OE
yhjH	b3525	OE
yhjR	b3535	OE
yiaJ	b3574	OE
yibF	b3592	OE
yibL	b3602	OE
yicR	b3638	OE
yidC	b3705	OE
yifE	b3764	OE
yihA	b3865	OE
yihD	b3858	OE
yihI	b3866	OE
yihS	b3880	OE
yihV	b3883	OE
yihW	b3884	OE
yiiM	b3910	OE
yijE	b3943	OE
yjaB	b4012	OE
yjbB	b4020	OE
yjbQ	b4056	OE
yjcH	b4068	OE
yjcO	b4078	OE
yjcS	b4083	OE
yjcZ	b4110	OE
yjdF	b4121	OE
yjdN	b4107	OE
yjfF	b4231	OE
yjgA	b4234	OE
yjhU	b4295	OE
yjiG	b4329	OE
yjiH	b4330	OE
yjiJ	b4332	OE
yjiL	b4334	OE
yjiM	b4335	OE
yjiN	b4336	OE
yjjP	b4364	OE
yjjW	b4379	OE
yjjX	b4394	OE
yjtD	b4403	OE
ykfA	b0253	OE
ykfB	b0250	OE
ykfI	b0245	OE
ykgF	b0307	OE
ymcE	b0991	OE
ymfD	b1137	OE
ymfE	b1138	OE
ymfJ	b1144	OE
ymfL	b1147	OE
ymfM	b1148	OE
ymfQ	b1153	OE
ymfR	b1150	OE
ymgC	b1167	OE
ymgG	b1172	OE
ymjA	b1295	OE
ynbD	b1411	OE
yneG	b1523	OE
ynfK	b1593	OE
ynfN	b1551	OE
ynjB	b1754	OE
ynjC	b1755	OE
ynjD	b1756	OE
ynjF	b1758	OE
ynjH	b1760	OE
yoaF	b1793	OE
yoaH	b1811	OE
yobA	b1841	OE
yobF	b1824	OE
yodD	b1953	OE
yohF	b2137	OE
yojI	b2211	OE
ypdC	b2382	OE
ypdF	b2385	OE
ypeA	b2434	OE
ypeC	b2390	OE
ypfG	b2466	OE
ypfH	b2473	OE
yphE	b2547	OE
yphG	b2549	OE
ypjK	b2635	OE
yqaE	b2666	OE
yqeF	b2844	OE
yqeK	b2849	OE
yqgA	b2966	OE
yqgE	b2948	OE
yqgF	b2949	OE
yqhG	b3013	OE
yqiA	b3031	OE
yqiB	b3033	OE
yqiC	b3042	OE
yqjA	b3095	OE
yqjC	b3097	OE
yqjE	b3099	OE
yqjF	b3101	OE
yqjG	b3102	OE
yqjH	b3070	OE
yqjI	b3071	OE
yqjK	b3100	OE
yraQ	b3151	OE
ytfF	b4210	OE
ytfH	b4212	OE
ytfQ	b4227	OE
ytfT	b4230	OE
ytjC	b4395	OE
zapA	b2910	OE
zipA	b2412	OE
zntA	b3469	OE
zntR	b3292	OE
znuA	b1857	OE
