# Supplementary material for: Systems-level understanding of ethanol-induced stresses and adaptation in E. coli
Source: Sci Rep. 2017 Mar 16;7:44150. doi: 10.1038/srep44150 (PMC5353561; doi:10.1038/srep44150)
Supplement: Supplementary Dataset 2 [file srep44150-s3.xls]

## Sheet: ecoli.stressResist
Supplementary Table S3. The stress response pathways in E. coli.
AcStRe	Acid Stress Response	20	nhaA nhaB nhaR adiA adiY alx asr cadA dctR gadA gadB gadC gadE hdeA hdeB hdeD inaA ydeP grcA rpoS
OsStRe	Osmotic Stress Response	55	otsB otsA treA rpoS treB treC treR betT betA betB betI proP proX proW proV arcA arcB rpoS proP proX proW proV proA proB proC proP hns proX proW proV rpoS kdpF kdpA kdpB kdpC kdpD kdpE envZ ompR ompC trkA kefB kefC kup sapD trkG trkH mscL mscS ftsA ftsZ osmB bdm sra osmC
CyHeShRe	Cytoplasmic Heat Shock Response	35	dnaK dnaJ clpP clpX lon ppiD htpG gapA htpX pphA clpB grpE rpoD rlmE ftsH hslO hslO hldD ibpB ibpA hslU hslV hslV metA groL groS hflX hflK hflD rpoH pspA ldhA hslR lysU
GeStRe	General Stress Response	54	rpoS xthA dps katG katE gor otsB otsA degP lpxL yjaZ cydD htrE ygiM degS dsbD yibB hldD ribB ecpA yadV gadC gadB gadA hdeA hdeB uspB ecnA ecnB ssnA bolA dacC ftsQ ftsA ftsZ osmB osmC osmE csgA csgB csgC csgD csgE csgF csgG osmY cfa acs poxB appY rob appA cbdA cbdB
DrRe	Drug Resistance	65	acrA gyrB acrD acrF acrR amiC ampC ampE ampH arnA arnB arsC arsR bacA bcr blr clsA mdfA cusB cysA dacA dacB dacC emrA emrB emrD emrE emrK emrY acrS fsr ftsI ispH rsmA lplT marA marB soxR marR mazE mazF mdaB mdlA mdtK mepA micF mprA mrcA mrcB mrdA mreB nfsB pbpG pmrD prc sanA sbmA ssrA tehA tehB yajR ybjG yedW yehT yhjX
CoSoEf	Compatible Solute Efflux	2	mscL mscS
rpReRe	rpoE Related Response	35	degP fkpA rpoE rseA rseB rseC rpoH cca clpX cutC dnaE ftsZ fusA greA lhr malQ opgG opgH prfB recJ rnhB asnB dsbC degP skp surA ahpF fadD lpxA lpxD plsB psd bacA ptsN sbmA
OxDeRe	Oxygen Deprivation Response	145	acnA acnB fumA fumB fumC gltA icd mdh sdhC sdhD sdhA sdhB sucA sucB sucC sucD fdnG fdnH fdnI glpD hyaA hyaB hyaC hyaD hyaE hyaF nuoN nuoM nuoL nuoK nuoJ nuoI nuoH nuoG nuoF nuoE nuoC nuoB nuoA cyoA cyoB cyoC cyoD cyoE cydA cydB cbdA cbdB focA pflA pflB pflC pflD ybiY ybiW pdhR aceE aceF lpd caiT caiA caiB caiC caiD caiE fadE dcuC moeA moeB appA cbdB cbdA cbdX acnA fumA fumB sdhC sdhD sdhA sdhB su…
TrPr	Trehalose Production	7	otsB otsA treA rpoS treB treC treR
SORe	SOS Response	27	cho dinB dinF dinG dinI ftsK lexA polB recA recN recX waaG ruvA ruvB sbmC ssb sulA symE tisB umuC umuD uvrA uvrB uvrD ybfE ydjM yebG
OxStRe	Oxidative Stress Response	48	katG ahpC ahpF ahpF grxA trxC fur dps oxyR oxyR oxyS fhuF fhlA rpoS hemF rcsC sodA nfo zwf fumC acnA fur tolC acrA gyrB acrB nfsA fldA fldB fruB soxR soxS ribA inaA pqiA pqiB katE xthA polA recA mutM mutY nth msrA hslO sodB sodC iscU
EnStRe	Envelop Stress Response	35	degP fkpA rpoE rseA rseB rseC rpoH cca clpX cutC dnaE ftsZ fusA greA lhr malQ opgG opgH prfB recJ rnhB asnB dsbC degP skp surA ahpF fadD lpxA lpxD plsB psd bacA ptsN sbmA
CoShRe	Cold Shock Response	21	cspA cspB cspE cspG cspI deaD rbfA nusA pnp recA infB hns gyrA hscA hscB tig aceF aceE lpd stpA tar
RcSiPa	RcsCB Signaling Pathway	6	ftsA ftsZ osmB bdm sra osmC
GlBeSy	Glycine Betaine Synthesis	10	betT betA betB betI proP proX proW proV arcA arcB
EcAc	Ectoine Accumulation	5	rpoS proP proX proW proV
PrBi	Proline Biosynthesis	3	proA proB proC
Arop	ArcAB operon	73	acnA acnB fumA fumB fumC gltA icd mdh sdhC sdhD sdhA sdhB sucA sucB sucC sucD fdnG fdnH fdnI glpD hyaA hyaB hyaC hyaD hyaE hyaF nuoN nuoM nuoL nuoK nuoJ nuoI nuoH nuoG nuoF nuoE nuoC nuoB nuoA cyoA cyoB cyoC cyoD cyoE cydA cydB cbdA cbdB focA pflA pflB pflC pflD ybiY ybiW pdhR aceE aceF lpd caiT caiA caiB caiC caiD caiE fadE dcuC moeA moeB appA cbdB cbdA cbdX
HeShRe	Heat Shock Response	70	dnaK dnaJ clpP clpX lon ppiD htpG gapA htpX pphA clpB grpE rpoD rlmE ftsH hslO hslO hldD ibpB ibpA hslU hslV hslV metA groL groS hflX hflK hflD rpoH pspA ldhA hslR lysU degP fkpA rpoE rseA rseB rseC rpoH cca clpX cutC dnaE ftsZ fusA greA lhr malQ opgG opgH prfB recJ rnhB asnB dsbC degP skp surA ahpF fadD lpxA lpxD plsB psd bacA ptsN sbmA
SoRe	SoxRS Regulon	20	sodA nfo zwf fumC acnA fur tolC acrA gyrB acrB nfsA fldA fldB fruB soxR soxS ribA inaA pqiA pqiB
OtOxReGe	Other Oxidative Response Genes	12	katE xthA polA recA mutM mutY nth msrA hslO sodB sodC iscU
FNop	FNR operon	72	acnA fumA fumB sdhC sdhD sdhA sdhB sucA sucB sucC sucD fdnG fdnH fdnI glpA glpC glpB glpD nuoN nuoM nuoL nuoK nuoJ nuoI nuoH nuoG nuoF nuoE nuoC nuoB nuoA ndh cyoA cyoB cyoC cyoD cyoE cydA cydB dmsA dmsB dmsC frdA frdB frdC frdD narG narH narI narJ napF nirB nirD nirC nrfA nrfB nrfC nrfD nrfE nrfF nrfG focA pflA pflB pflC pflD ybiY ybiW pdhR aceE aceF lpd
oxRe	oxyR Regulon	16	katG ahpC ahpF ahpF grxA trxC fur dps oxyR oxyS fhuF fhlA rpoS hemF rcsC sodA sodB sodC katE
OtCyHeReGe	Other Cytoplasmic Heat Response Genes	4	pspA ldhA hslR lysU
rpRe	rpoH Regulon	31	dnaK dnaJ clpP clpX lon ppiD htpG gapA htpX pphA clpB grpE rpoD rlmE ftsH hslO hslO hldD ibpB ibpA hslU hslV hslV metA groL groS hflX hflK hflD rpoH
CoSoUp	Compatibe Solute Uptake	22	proP hns proX proW proV rpoS kdpF kdpA kdpB kdpC kdpD kdpE envZ ompR ompC trkA kefB kefC kup sapD trkG trkH
