# Supplementary material for: Systems-level understanding of ethanol-induced stresses and adaptation in E. coli
Source: Sci Rep. 2017 Mar 16;7:44150. doi: 10.1038/srep44150 (PMC5353561; doi:10.1038/srep44150)
Supplement: Supplementary Dataset 3 [file srep44150-s4.xls]

## Sheet: Table S1A-all
gene	tpl	model	Spscore	Len_tpl	Len_q	SeqID	Protein names	Gene names	Cofactor	Enzyme regulation	EC number	Kinetics	Pathway	Redox potential	Active site	Binding site	Calcium binding	DNA binding	Metal binding	Nucleotide binding	pH dependence	Temperature dependence	Function [CC]	Catalytic activity	Site	Gene ontology (GO)	Gene ontology IDs	Interacts with	Subcellular location [CC]	Intramembrane	Topological domain	Transmembrane	PubMed ID	Cross-reference (BindingDB)	Cross-reference (ChEMBL)	Cross-reference (DrugBank)	Cross-reference (GuidetoPHARMACOLOGY)	Cross-reference (BioGrid)	Cross-reference (Reactome)	Cross-reference (UniPathway)	Cross-reference (BioCyc)	Cross-reference (BRENDA)
YCJQ_ECOLI	2jhf_	E13457	0.987	374	350	16.9	Uncharacterized zinc-type alcohol dehydrogenase-like protein YcjQ (EC 1.-.-.-)	ycjQ b1313 JW1306	COFACTOR: Name=Zn(2+); Xref=ChEBI:CHEBI:29105; Evidence={ECO:0000305};		1.-.-.-															oxidoreductase activity [GO:0016491]; zinc ion binding [GO:0008270]	GO:0016491; GO:0008270						9097039; 9278503; 16738553								EcoCyc:G6651-MONOMER;ECOL316407:JW1306-MONOMER;
YAHK_ECOLI	2jhf_	E13263	0.951	374	349	20.1	Aldehyde reductase YahK (EC 1.1.1.2) (Zinc-dependent alcohol dehydrogenase YahK)	yahK b0325 JW0317	COFACTOR: Name=Zn(2+); Xref=ChEBI:CHEBI:29105; Evidence={ECO:0000269|PubMed:22094925, ECO:0000269|Ref.6}; ; Note=Binds 2 Zn(2+) ions per subunit. {ECO:0000269|PubMed:22094925, ECO:0000269|Ref.6};		1.1.1.2	BIOPHYSICOCHEMICAL PROPERTIES: ; Kinetic parameters: KM=13.3 mM for acetaldehyde {ECO:0000269|PubMed:23093176}; KM=10.9 mM for propionaldehyde {ECO:0000269|PubMed:23093176}; KM=4.4 mM for glyceraldehyde {ECO:0000269|PubMed:23093176}; KM=2.1 mM for butyraldehyde {ECO:0000269|PubMed:23093176}; KM=2.2 mM for isobutyraldehyde {ECO:0000269|PubMed:23093176}; KM=3.6 mM for crotonaldehyde {ECO:0000269|Pu…							METAL 40 40 Zinc 1; catalytic.; METAL 62 62 Zinc 1; catalytic.; METAL 93 93 Zinc 2.; METAL 96 96 Zinc 2.; METAL 99 99 Zinc 2.; METAL 107 107 Zinc 2.; METAL 158 158 Zinc 1; catalytic.			BIOPHYSICOCHEMICAL PROPERTIES: ; Temperature dependence: Shows a constant increase in activity until 60 degrees Celsius using butyraldehyde as substrate. {ECO:0000269|PubMed:23093176};	FUNCTION: Catalyzes the reduction of a wide range of aldehydes into their corresponding alcohols. Has a strong preference for NADPH over NADH as the electron donor. Cannot use a ketone as substrate. Is a major source of NADPH-dependent aldehyde reductase activity in E.coli. The in vivo functions of YahK has yet to be determined. {ECO:0000269|PubMed:23093176}.	CATALYTIC ACTIVITY: An alcohol + NADP(+) = an aldehyde + NADPH. {ECO:0000269|PubMed:23093176}.		alcohol dehydrogenase (NADP+) activity [GO:0008106]; zinc ion binding [GO:0008270]	GO:0008106; GO:0008270						9278503; 16738553; 22094925; 23093176;								EcoCyc:G6190-MONOMER;ECOL316407:JW0317-MONOMER;MetaCyc:G6190-MONOMER;
TDH_ECOLI	2jhf_	E12988	1.021	374	341	22.9	L-threonine 3-dehydrogenase (EC 1.1.1.103)	tdh b3616 JW3591	COFACTOR: Name=Zn(2+); Xref=ChEBI:CHEBI:29105; Evidence={ECO:0000269|PubMed:2007567}; Name=Co(2+); Xref=ChEBI:CHEBI:48828; Evidence={ECO:0000269|PubMed:2007567}; Name=Cd(2+); Xref=ChEBI:CHEBI:48775; Evidence={ECO:0000269|PubMed:2007567}; Name=Mn(2+); Xref=ChEBI:CHEBI:29035; Evidence={ECO:0000269|PubMed:2007567}; ; Note=Binds 2 Zn(2+) ions per subunit. Co(2+), Cd(2+) and Mn(2+) can exchange for Zn…	ENZYME REGULATION: Activated by manganese or cobalt ions.	1.1.1.103		PATHWAY: Amino-acid degradation; L-threonine degradation via oxydo-reductase pathway; glycine from L-threonine: step 1/2.						METAL 38 38 Zinc 1; catalytic.; METAL 63 63 Zinc 1; catalytic. {ECO:0000250}.; METAL 93 93 Zinc 2. {ECO:0000250}.; METAL 96 96 Zinc 2. {ECO:0000250}.; METAL 99 99 Zinc 2. {ECO:0000250}.; METAL 107 107 Zinc 2. {ECO:0000250}.; METAL 148 148 Zinc 1; catalytic. {ECO:0000250}.					CATALYTIC ACTIVITY: L-threonine + NAD(+) = L-2-amino-3-oxobutanoate + NADH. {ECO:0000269|PubMed:2007567}.		cytoplasm [GO:0005737]; cytosol [GO:0005829]; cadmium ion binding [GO:0046870]; ferrous iron binding [GO:0008198]; L-threonine 3-dehydrogenase activity [GO:0008743]; manganese ion binding [GO:0030145]; oxidoreductase activity [GO:0016491]; zinc ion binding [GO:0008270]; L-serine biosynthetic process [GO:0006564]; L-threonine catabolic process to glycine [GO:0019518]; threonine catabolic process […	GO:0006564; GO:0008743; GO:0019518; GO:0046870; GO:0005737; GO:0005829; GO:0008198; GO:0030145; GO:0016491; GO:0006567; GO:0008270		SUBCELLULAR LOCATION: Cytoplasm.				2647748; 8041620; 9278503; 16738553; 2007567; 9298644								EcoCyc:THREODEHYD-MONOMER;ECOL316407:JW3591-MONOMER;MetaCyc:THREODEHYD-MONOMER;
THIF_ECOLI	1zk4_	E13003	0.584	251	251	7.6	Sulfur carrier protein ThiS adenylyltransferase (EC 2.7.7.73)	thiF b3992 JW3956	COFACTOR: Name=Zn(2+); Xref=ChEBI:CHEBI:29105; Evidence={ECO:0000269|PubMed:15896804, ECO:0000269|PubMed:16388576}; ; Note=Binds 1 zinc ion per subunit. {ECO:0000269|PubMed:15896804, ECO:0000269|PubMed:16388576};		2.7.7.73		PATHWAY: Cofactor biosynthesis; thiamine diphosphate biosynthesis.		ACT_SITE 184 184 Glycyl persulfide ester intermediate.	BINDING 11 11 ATP.; BINDING 38 38 ATP; via amide nitrogen.; BINDING 59 59 ATP.; BINDING 70 70 ATP.; BINDING 83 83 ATP.; BINDING 107 107 ATP; via amide nitrogen.			METAL 169 169 Zinc. {ECO:0000269|PubMed:16388576}.; METAL 172 172 Zinc. {ECO:0000269|PubMed:16388576}.; METAL 240 240 Zinc. {ECO:0000269|PubMed:16388576}.; METAL 243 243 Zinc. {ECO:0000269|PubMed:16388576}.	NP_BIND 127 131 ATP.			FUNCTION: Catalyzes the adenylation by ATP of the carboxyl group of the C-terminal glycine of sulfur carrier protein ThiS.	CATALYTIC ACTIVITY: ATP + [ThiS] = diphosphate + adenylyl-[ThiS]. {ECO:0000269|PubMed:9632726}.		cytosol [GO:0005829]; ATP binding [GO:0005524]; magnesium ion binding [GO:0000287]; metal ion binding [GO:0046872]; nucleotidyltransferase activity [GO:0016779]; small protein activating enzyme activity [GO:0008641]; zinc ion binding [GO:0008270]; cellular protein modification process [GO:0006464]; thiamine biosynthetic process [GO:0009228]; thiamine diphosphate biosynthetic process [GO:0009229]	GO:0005524; GO:0006464; GO:0005829; GO:0000287; GO:0046872; GO:0016779; GO:0008641; GO:0009228; GO:0009229; GO:0008270						8432721; 8265357; 9278503; 16738553; 9632726; 10082377; 11438688; 15896804; 16388576								EcoCyc:THIF-MONOMER;ECOL316407:JW3956-MONOMER;MetaCyc:THIF-MONOMER;	2.7.7.73;
MOEB_ECOLI	1zk4_	E12221	0.585	251	249	8.8	Molybdopterin-synthase adenylyltransferase (EC 2.7.7.80) (MoaD protein adenylase) (Molybdopterin-converting factor subunit 1 adenylase) (Sulfur carrier protein MoaD adenylyltransferase)	moeB chlN b0826 JW0810	COFACTOR: Name=Zn(2+); Xref=ChEBI:CHEBI:29105; Evidence={ECO:0000269|PubMed:11463785}; ; Note=Binds 1 zinc ion per subunit. {ECO:0000269|PubMed:11463785};		2.7.7.80		PATHWAY: Cofactor biosynthesis; molybdopterin biosynthesis.			BINDING 41 41 ATP; via amide nitrogen.; BINDING 62 62 ATP.; BINDING 86 86 ATP.			METAL 172 172 Zinc.; METAL 175 175 Zinc.; METAL 244 244 Zinc.; METAL 247 247 Zinc.	NP_BIND 69 73 ATP.; NP_BIND 130 131 ATP.			FUNCTION: Catalyzes the adenylation by ATP of the carboxyl group of the C-terminal glycine of sulfur carrier protein MoaD. {ECO:0000269|PubMed:11290749, ECO:0000269|PubMed:11463785}.	CATALYTIC ACTIVITY: ATP + [molybdopterin-synthase sulfur-carrier protein]-Gly-Gly = diphosphate + [molybdopterin-synthase sulfur-carrier protein]-Gly-Gly-AMP. {ECO:0000269|PubMed:11463785}.		cytosol [GO:0005829]; ATP binding [GO:0005524]; magnesium ion binding [GO:0000287]; molybdopterin-synthase adenylyltransferase activity [GO:0061605]; nucleotidyltransferase activity [GO:0016779]; small protein activating enzyme activity [GO:0008641]; zinc ion binding [GO:0008270]; cellular protein modification process [GO:0006464]; Mo-molybdopterin cofactor biosynthetic process [GO:0006777]	GO:0005524; GO:0006777; GO:0006464; GO:0005829; GO:0000287; GO:0061605; GO:0016779; GO:0008641; GO:0008270						3045084; 8905232; 9278503; 16738553; 11290749; 11463785; 11713534								EcoCyc:EG10154-MONOMER;ECOL316407:JW0810-MONOMER;MetaCyc:EG10154-MONOMER;
FRMA_ECOLI	2jhf_	E11564	1.44	374	369	45.3	S-(hydroxymethyl)glutathione dehydrogenase (EC 1.1.1.284) (Alcohol dehydrogenase class-3) (EC 1.1.1.1) (Alcohol dehydrogenase class-III) (Glutathione-dependent formaldehyde dehydrogenase) (FALDH) (FDH) (GSH-FDH) (EC 1.1.1.-)	frmA adhC b0356 JW0347	COFACTOR: Name=Zn(2+); Xref=ChEBI:CHEBI:29105; Evidence={ECO:0000250}; ; Note=Binds 2 Zn(2+) ions per subunit. {ECO:0000250};		1.1.1.284; 1.1.1.1; 1.1.1.-								METAL 40 40 Zinc 1; catalytic. {ECO:0000250}.; METAL 62 62 Zinc 1; catalytic. {ECO:0000250}.; METAL 92 92 Zinc 2. {ECO:0000250}.; METAL 95 95 Zinc 2. {ECO:0000250}.; METAL 98 98 Zinc 2. {ECO:0000250}.; METAL 106 106 Zinc 2. {ECO:0000250}.; METAL 169 169 Zinc 1; catalytic. {ECO:0000250}.				FUNCTION: Has high formaldehyde dehydrogenase activity in the presence of glutathione and catalyzes the oxidation of normal alcohols in a reaction that is not GSH-dependent. In addition, hemithiolacetals other than those formed from GSH, including omega-thiol fatty acids, also are substrates. {ECO:0000269|PubMed:1731906}.	CATALYTIC ACTIVITY: S-(hydroxymethyl)glutathione + NAD(P)(+) = S-formylglutathione + NAD(P)H.; CATALYTIC ACTIVITY: An alcohol + NAD(+) = an aldehyde or ketone + NADH.		cytoplasm [GO:0005737]; cytosol [GO:0005829]; alcohol dehydrogenase activity, zinc-dependent [GO:0004024]; identical protein binding [GO:0042802]; S-(hydroxymethyl)glutathione dehydrogenase activity [GO:0051903]; zinc ion binding [GO:0008270]; ethanol oxidation [GO:0006069]; formaldehyde catabolic process [GO:0046294]	GO:0051903; GO:0004024; GO:0005737; GO:0005829; GO:0006069; GO:0046294; GO:0042802; GO:0008270	Itself	SUBCELLULAR LOCATION: Cytoplasm.				9278503; 16738553; 1731906; 15466022								EcoCyc:ADHC-MONOMER;ECOL316407:JW0347-MONOMER;MetaCyc:ADHC-MONOMER;
YPHC_ECOLI	2jhf_	E14202	1.26	374	353	22.9	Uncharacterized zinc-type alcohol dehydrogenase-like protein YphC (EC 1.-.-.-)	yphC b2545 JW5842	COFACTOR: Name=Zn(2+); Xref=ChEBI:CHEBI:29105; Evidence={ECO:0000250}; ; Note=Binds 2 Zn(2+) ions per subunit. {ECO:0000250};		1.-.-.-								METAL 40 40 Zinc 1; catalytic. {ECO:0000250}.; METAL 70 70 Zinc 1; catalytic. {ECO:0000250}.; METAL 100 100 Zinc 2. {ECO:0000250}.; METAL 103 103 Zinc 2. {ECO:0000250}.; METAL 106 106 Zinc 2. {ECO:0000250}.; METAL 114 114 Zinc 2. {ECO:0000250}.; METAL 158 158 Zinc 1; catalytic. {ECO:0000250}.							oxidoreductase activity [GO:0016491]; zinc ion binding [GO:0008270]	GO:0016491; GO:0008270						9205837; 9278503; 16738553								EcoCyc:YPHC-MONOMER;ECOL316407:JW5842-MONOMER;
IDND_ECOLI	2jhf_	E11892	1.046	374	343	20.4	L-idonate 5-dehydrogenase (NAD(P)(+)) (EC 1.1.1.264)	idnD yjgV b4267 JW4224	COFACTOR: Name=Zn(2+); Xref=ChEBI:CHEBI:29105; Evidence={ECO:0000250}; ; Note=Binds 2 Zn(2+) ions per subunit. {ECO:0000250};		1.1.1.264		PATHWAY: Carbohydrate acid metabolism; L-idonate degradation.						METAL 40 40 Zinc 1; catalytic. {ECO:0000250}.; METAL 65 65 Zinc 1; catalytic. {ECO:0000250}.; METAL 93 93 Zinc 2. {ECO:0000250}.; METAL 96 96 Zinc 2. {ECO:0000250}.; METAL 99 99 Zinc 2. {ECO:0000250}.; METAL 107 107 Zinc 2. {ECO:0000250}.; METAL 153 153 Zinc 1; catalytic. {ECO:0000250}.				FUNCTION: Catalyzes the NADH/NADPH-dependent oxidation of L-idonate to 5-ketogluconate (5KG). {ECO:0000269|PubMed:9658018}.	CATALYTIC ACTIVITY: L-idonate + NAD(P)(+) = 5-dehydrogluconate + NAD(P)H. {ECO:0000269|PubMed:9658018}.		L-idonate 5-dehydrogenase activity [GO:0050572]; zinc ion binding [GO:0008270]; D-gluconate metabolic process [GO:0019521]; L-idonate catabolic process [GO:0046183]	GO:0019521; GO:0050572; GO:0046183; GO:0008270						7610040; 9278503; 16738553; 9658018								EcoCyc:IDONDEHYD-MONOMER;ECOL316407:JW4224-MONOMER;MetaCyc:IDONDEHYD-MONOMER;RETL1328306-WGS:GSTH-4318-MONOMER;RETL1328306-WGS:GSTH-6752-MONOMER;	1.1.1.264;
GATD_ECOLI	2jhf_	E11631	1.033	374	346	21.7	Galactitol-1-phosphate 5-dehydrogenase (EC 1.1.1.251)	gatD b2091 JW2075	COFACTOR: Name=Zn(2+); Xref=ChEBI:CHEBI:29105; Evidence={ECO:0000250}; ; Note=Binds 2 Zn(2+) ions per subunit. {ECO:0000250};		1.1.1.251								METAL 38 38 Zinc 1; catalytic. {ECO:0000250}.; METAL 59 59 Zinc 1; catalytic. {ECO:0000250}.; METAL 89 89 Zinc 2. {ECO:0000250}.; METAL 92 92 Zinc 2. {ECO:0000250}.; METAL 95 95 Zinc 2. {ECO:0000250}.; METAL 103 103 Zinc 2. {ECO:0000250}.; METAL 144 144 Zinc 1; catalytic. {ECO:0000250}.				FUNCTION: Converts galactitol 1-phosphate to tagatose 6-phosphate.	CATALYTIC ACTIVITY: Galactitol-1-phosphate + NAD(+) = L-tagatose 6-phosphate + NADH.		galactitol-1-phosphate 5-dehydrogenase activity [GO:0008868]; identical protein binding [GO:0042802]; oxidoreductase activity, acting on the CH-OH group of donors, NAD or NADP as acceptor [GO:0016616]; zinc ion binding [GO:0008270]; galactitol catabolic process [GO:0019404]	GO:0019404; GO:0008868; GO:0042802; GO:0016616; GO:0008270	Itself					7772602; 9097040; 9278503; 16738553								EcoCyc:GALACTITOLPDEHYD-MONOMER;ECOL316407:JW2075-MONOMER;MetaCyc:GALACTITOLPDEHYD-MONOMER;
YBDR_ECOLI	2jhf_	E13309	1.03	374	412	20.9	Uncharacterized zinc-type alcohol dehydrogenase-like protein YbdR (EC 1.-.-.-)	ybdR b0608 JW0601	COFACTOR: Name=Zn(2+); Xref=ChEBI:CHEBI:29105; Evidence={ECO:0000250}; ; Note=Binds 2 Zn(2+) ions per subunit. {ECO:0000250};		1.-.-.-								METAL 38 38 Zinc 1; catalytic. {ECO:0000250}.; METAL 60 60 Zinc 1; catalytic. {ECO:0000250}.; METAL 90 90 Zinc 2. {ECO:0000250}.; METAL 93 93 Zinc 2. {ECO:0000250}.; METAL 96 96 Zinc 2. {ECO:0000250}.; METAL 104 104 Zinc 2. {ECO:0000250}.							oxidoreductase activity [GO:0016491]; zinc ion binding [GO:0008270]	GO:0016491; GO:0008270						8905232; 9278503; 16738553								EcoCyc:G6335-MONOMER;ECOL316407:JW0601-MONOMER;
YDJL_ECOLI	2jhf_	E13562	1.029	374	358	19.8	Uncharacterized zinc-type alcohol dehydrogenase-like protein YdjL (EC 1.-.-.-)	ydjL b1776 JW1765	COFACTOR: Name=Zn(2+); Xref=ChEBI:CHEBI:29105; Evidence={ECO:0000250}; ; Note=Binds 2 Zn(2+) ions per subunit. {ECO:0000250};		1.-.-.-								METAL 39 39 Zinc 1; catalytic.; METAL 61 61 Zinc 1; catalytic. {ECO:0000250}.; METAL 92 92 Zinc 2. {ECO:0000250}.; METAL 95 95 Zinc 2. {ECO:0000250}.; METAL 98 98 Zinc 2. {ECO:0000250}.; METAL 106 106 Zinc 2. {ECO:0000250}.; METAL 157 157 Zinc 1; catalytic. {ECO:0000250}.							oxidoreductase activity [GO:0016491]; zinc ion binding [GO:0008270]	GO:0016491; GO:0008270						9097039; 9278503; 16738553								EcoCyc:G6963-MONOMER;ECOL316407:JW1765-MONOMER;
ADHP_ECOLI	2jhf_	E10921	1.026	374	336	22.3	Alcohol dehydrogenase, propanol-preferring (EC 1.1.1.1)	adhP yddN b1478 JW1474	COFACTOR: Name=Zn(2+); Xref=ChEBI:CHEBI:29105; Evidence={ECO:0000250}; ; Note=Binds 2 Zn(2+) ions per subunit. {ECO:0000250};		1.1.1.1								METAL 37 37 Zinc 1; catalytic. {ECO:0000250}.; METAL 58 58 Zinc 1; catalytic. {ECO:0000250}.; METAL 89 89 Zinc 2. {ECO:0000250}.; METAL 92 92 Zinc 2. {ECO:0000250}.; METAL 95 95 Zinc 2. {ECO:0000250}.; METAL 103 103 Zinc 2. {ECO:0000250}.; METAL 145 145 Zinc 1; catalytic. {ECO:0000250}.				FUNCTION: Preferred specificity is towards 1-propanol.	CATALYTIC ACTIVITY: An alcohol + NAD(+) = an aldehyde or ketone + NADH.		alcohol dehydrogenase (NAD) activity [GO:0004022]; zinc ion binding [GO:0008270]; acetaldehyde catabolic process [GO:0046187]; cellular response to DNA damage stimulus [GO:0006974]; response to ethanol [GO:0045471]	GO:0046187; GO:0004022; GO:0006974; GO:0045471; GO:0008270						9097039; 9278503; 16738553; 2158980								EcoCyc:ADHP-MONOMER;ECOL316407:JW1474-MONOMER;MetaCyc:ADHP-MONOMER;
RSPB_ECOLI	2jhf_	E12821	0.979	374	339	18.9	Starvation-sensing protein RspB (EC 1.1.1.-)	rspB b1580 JW1572	COFACTOR: Name=Zn(2+); Xref=ChEBI:CHEBI:29105; Evidence={ECO:0000250}; ; Note=Binds 2 Zn(2+) ions per subunit. {ECO:0000250};		1.1.1.-								METAL 37 37 Zinc 1; catalytic. {ECO:0000250}.; METAL 59 59 Zinc 1; catalytic. {ECO:0000250}.; METAL 89 89 Zinc 2. {ECO:0000250}.; METAL 92 92 Zinc 2. {ECO:0000250}.; METAL 95 95 Zinc 2. {ECO:0000250}.; METAL 103 103 Zinc 2. {ECO:0000250}.; METAL 144 144 Zinc 1; catalytic. {ECO:0000250}.				FUNCTION: Not known; probable catabolic enzyme.			oxidoreductase activity [GO:0016491]; zinc ion binding [GO:0008270]	GO:0016491; GO:0008270						7545940; 9097039; 9278503; 16738553; 22972332								EcoCyc:G6838-MONOMER;ECOL316407:JW1572-MONOMER;
YDJJ_ECOLI	2jhf_	E13560	0.971	374	347	19.9	Uncharacterized zinc-type alcohol dehydrogenase-like protein YdjJ (EC 1.-.-.-)	ydjJ b1774 JW1763	COFACTOR: Name=Zn(2+); Xref=ChEBI:CHEBI:29105; Evidence={ECO:0000250}; ; Note=Binds 2 Zn(2+) ions per subunit. {ECO:0000250};		1.-.-.-								METAL 39 39 Zinc 1; catalytic. {ECO:0000250}.; METAL 65 65 Zinc 1; catalytic. {ECO:0000250}.; METAL 95 95 Zinc 2. {ECO:0000250}.; METAL 98 98 Zinc 2. {ECO:0000250}.; METAL 101 101 Zinc 2. {ECO:0000250}.; METAL 109 109 Zinc 2. {ECO:0000250}.; METAL 152 152 Zinc 1; catalytic. {ECO:0000250}.							oxidoreductase activity [GO:0016491]; zinc ion binding [GO:0008270]	GO:0016491; GO:0008270						9097039; 9278503; 16738553								EcoCyc:G6961-MONOMER;ECOL316407:JW1763-MONOMER;RETL1328306-WGS:GSTH-3001-MONOMER;
DHG_ECOLI	4cvb_	E11635	1.27	562	796	19.6	Quinoprotein glucose dehydrogenase (EC 1.1.5.2) (Glucose dehydrogenase [pyrroloquinoline-quinone])	gcd b0124 JW0120	COFACTOR: Name=pyrroloquinoline quinone; Xref=ChEBI:CHEBI:58442;		1.1.5.2				ACT_SITE 466 466 Proton acceptor. {ECO:0000305}.								FUNCTION: GDH is probably involved in energy conservation rather than in sugar metabolism.	CATALYTIC ACTIVITY: D-glucose + ubiquinone = D-glucono-1,5-lactone + ubiquinol.		integral component of membrane [GO:0016021]; outer membrane-bounded periplasmic space [GO:0030288]; plasma membrane [GO:0005886]; magnesium ion binding [GO:0000287]; pyrroloquinoline quinone binding [GO:0070968]; quinoprotein glucose dehydrogenase activity [GO:0008876]; ubiquinone binding [GO:0048039]	GO:0016021; GO:0000287; GO:0030288; GO:0005886; GO:0070968; GO:0008876; GO:0048039	Q46925; P0AFQ7	SUBCELLULAR LOCATION: Cell inner membrane {ECO:0000269|PubMed:15919996, ECO:0000269|PubMed:16079137}; Multi-pass membrane protein {ECO:0000269|PubMed:15919996, ECO:0000269|PubMed:16079137}; Periplasmic side {ECO:0000269|PubMed:15919996, ECO:0000269|PubMed:16079137}.		TOPO_DOM 1 10 Cytoplasmic. {ECO:0000305|PubMed:8509415}.; TOPO_DOM 38 40 Periplasmic. {ECO:0000305|PubMed:8509415}.; TOPO_DOM 59 62 Cytoplasmic. {ECO:0000305|PubMed:8509415}.; TOPO_DOM 82 95 Periplasmic. {ECO:0000305|PubMed:8509415}.; TOPO_DOM 111 118 Cytoplasmic. {ECO:0000305|PubMed:8509415}.; TOPO_DOM 142 796 Periplasmic. {ECO:0000305|PubMed:8509415}.	TRANSMEM 11 37 Helical. {ECO:0000305}.; TRANSMEM 41 58 Helical. {ECO:0000305}.; TRANSMEM 63 81 Helical. {ECO:0000305}.; TRANSMEM 96 110 Helical. {ECO:0000305}.; TRANSMEM 119 141 Helical. {ECO:0000305}.	2228962; 8419307; 8202364; 9278503; 16738553; 8509415; 16079137; 15919996; 8554505								EcoCyc:GLUCDEHYDROG-MONOMER;ECOL316407:JW0120-MONOMER;MetaCyc:GLUCDEHYDROG-MONOMER;RETL1328306-WGS:GSTH-1225-MONOMER;
ADIA_ECOLI	1zk4_	E10922	0.543	251	755	4.8	Biodegradative arginine decarboxylase (ADC) (EC 4.1.1.19)	adiA adi b4117 JW5731	COFACTOR: Name=pyridoxal 5'-phosphate; Xref=ChEBI:CHEBI:597326;		4.1.1.19												FUNCTION: ADC can be found in two forms: biodegradative and biosynthetic. The biodegradative form may play a role in regulating pH by consuming proteins.	CATALYTIC ACTIVITY: L-arginine = agmatine + CO(2).		cytosol [GO:0005829]; arginine decarboxylase activity [GO:0008792]; pyridoxal phosphate binding [GO:0030170]; arginine catabolic process [GO:0006527]; intracellular pH elevation [GO:0051454]	GO:0006527; GO:0008792; GO:0005829; GO:0051454; GO:0030170		SUBCELLULAR LOCATION: Cytoplasm.				8383109; 7610040; 9278503; 16738553; 2830169; 4204273								EcoCyc:ARGDECARBOXDEG-MONOMER;ECOL316407:JW5731-MONOMER;MetaCyc:ARGDECARBOXDEG-MONOMER;	4.1.1.19;
HLDD_ECOLI	1zk4_	E11808	0.775	251	310	9.2	ADP-L-glycero-D-manno-heptose-6-epimerase (EC 5.1.3.20) (ADP-L-glycero-beta-D-manno-heptose-6-epimerase) (ADP-glyceromanno-heptose 6-epimerase) (ADP-hep 6-epimerase) (AGME)	hldD htrM rfaD waaD b3619 JW3594	COFACTOR: Name=NADP(+); Xref=ChEBI:CHEBI:58349; Evidence={ECO:0000269|PubMed:11313358, ECO:0000269|PubMed:7929099}; Name=NAD(+); Xref=ChEBI:CHEBI:57540; Evidence={ECO:0000269|PubMed:11313358, ECO:0000269|PubMed:7929099}; ; Note=Binds 1 NADP(+) per subunit. NAD(+) can substitute for NADP(+), but enzymatic activity is reduced. {ECO:0000269|PubMed:11313358, ECO:0000269|PubMed:7929099};	ENZYME REGULATION: Completely inhibited by ADP and ADP-glucose, and partially inhibited by ATP and NADH.	5.1.3.20	BIOPHYSICOCHEMICAL PROPERTIES: Kinetic parameters: KM=0.1 mM for ADP-heptose {ECO:0000269|PubMed:7929099}; Vmax=1.53 umol/min/mg enzyme {ECO:0000269|PubMed:7929099};	PATHWAY: Nucleotide-sugar biosynthesis; ADP-L-glycero-beta-D-manno-heptose biosynthesis; ADP-L-glycero-beta-D-manno-heptose from D-glycero-beta-D-manno-heptose 7-phosphate: step 4/4.; PATHWAY: Bacterial outer membrane biogenesis; LPS core biosynthesis.		ACT_SITE 140 140 Proton acceptor. {ECO:0000269|PubMed:17316025}.; ACT_SITE 178 178 Proton acceptor. {ECO:0000269|PubMed:17316025}.	BINDING 38 38 NADP.; BINDING 53 53 NADP.; BINDING 92 92 NADP.; BINDING 144 144 NADP.; BINDING 169 169 Substrate.; BINDING 170 170 NADP; via amide nitrogen.; BINDING 178 178 NADP.; BINDING 180 180 Substrate; via carbonyl oxygen.; BINDING 187 187 Substrate.; BINDING 209 209 Substrate.; BINDING 272 272 Substrate.				NP_BIND 10 11 NADP.; NP_BIND 31 32 NADP.; NP_BIND 75 79 NADP.	BIOPHYSICOCHEMICAL PROPERTIES: ; pH dependence: Optimum pH is 5.5-9.5. {ECO:0000269|PubMed:7929099};	BIOPHYSICOCHEMICAL PROPERTIES: ; Temperature dependence: Optimum temperature is 42 degrees Celsius. {ECO:0000269|PubMed:7929099};	FUNCTION: Catalyzes the interconversion between ADP-D-glycero-beta-D-manno-heptose and ADP-L-glycero-beta-D-manno-heptose via an epimerization at carbon 6 of the heptose. {ECO:0000269|PubMed:6337148}.	CATALYTIC ACTIVITY: ADP-D-glycero-D-manno-heptose = ADP-L-glycero-D-manno-heptose.		cytosol [GO:0005829]; membrane [GO:0016020]; ADP-glyceromanno-heptose 6-epimerase activity [GO:0008712]; NADP+ binding [GO:0070401]; ADP-L-glycero-beta-D-manno-heptose biosynthetic process [GO:0097171]; lipopolysaccharide core region biosynthetic process [GO:0009244]	GO:0097171; GO:0008712; GO:0070401; GO:0005829; GO:0009244; GO:0016020	P0ABU0					2198271; 1861974; 8041620; 9278503; 16738553; 9298646; 7929099; 6337148; 10089470; 11313358; 11751812; 17316025; 18723842; 10896473								EcoCyc:EG10838-MONOMER;ECOL316407:JW3594-MONOMER;MetaCyc:EG10838-MONOMER;	5.1.3.20;
GM4D_ECOLI	1zk4_	E11711	0.762	251	373	13.5	GDP-mannose 4,6-dehydratase (EC 4.2.1.47) (GDP-D-mannose dehydratase)	gmd yefA yefN b2053 JW2038	COFACTOR: Name=NADP(+); Xref=ChEBI:CHEBI:58349; Evidence={ECO:0000255|HAMAP-Rule:MF_00955, ECO:0000269|PubMed:10673432, ECO:0000269|PubMed:9257704};		4.2.1.47		PATHWAY: Nucleotide-sugar biosynthesis; GDP-L-fucose biosynthesis via de novo pathway; GDP-L-fucose from GDP-alpha-D-mannose: step 1/2. {ECO:0000269|PubMed:9257704}.; PATHWAY: Exopolysaccharide biosynthesis; colanic acid biosynthesis. {ECO:0000269|PubMed:9257704}.		ACT_SITE 133 133; ACT_SITE 135 135 Nucleophile.; ACT_SITE 157 157 Nucleophile.	BINDING 101 101 NADP. {ECO:0000255|HAMAP-Rule:MF_00955}.; BINDING 161 161 NADP. {ECO:0000305}.; BINDING 187 187 NADP. {ECO:0000255|HAMAP-Rule:MF_00955}.; BINDING 192 192 NADP. {ECO:0000255|HAMAP-Rule:MF_00955}.				NP_BIND 9 14 NADP. {ECO:0000255|HAMAP-Rule:MF_00955}.; NP_BIND 64 65 NADP. {ECO:0000255|HAMAP-Rule:MF_00955}.; NP_BIND 86 90 NADP. {ECO:0000255|HAMAP-Rule:MF_00955}.			FUNCTION: Catalyzes the conversion of GDP-D-mannose to GDP-4-dehydro-6-deoxy-D-mannose. {ECO:0000255|HAMAP-Rule:MF_00955, ECO:0000269|PubMed:9257704}.	CATALYTIC ACTIVITY: GDP-alpha-D-mannose = GDP-4-dehydro-alpha-D-rhamnose + H(2)O. {ECO:0000255|HAMAP-Rule:MF_00955, ECO:0000269|PubMed:9257704}.		GDP-mannose 4,6-dehydratase activity [GO:0008446]; NADP+ binding [GO:0070401]; 'de novo' GDP-L-fucose biosynthetic process [GO:0042351]; colanic acid biosynthetic process [GO:0009242]; GDP-mannose metabolic process [GO:0019673]	GO:0042351; GO:0008446; GO:0019673; GO:0070401; GO:0009242						8759852; 9097040; 9278503; 16738553; 7815923; 9257704; 10673432								EcoCyc:GDPMANDEHYDRA-MONOMER;ECOL316407:JW2038-MONOMER;MetaCyc:GDPMANDEHYDRA-MONOMER;
RMLB2_ECOLI	1zk4_	E12704	0.785	251	355	12.4	dTDP-glucose 4,6-dehydratase 2 (EC 4.2.1.46)	rffG b3788 JW5598	COFACTOR: Name=NAD(+); Xref=ChEBI:CHEBI:57540; Evidence={ECO:0000269|Ref.8}; ; Note=Binds 1 NAD(+) per subunit. {ECO:0000269|Ref.8};		4.2.1.46		PATHWAY: Nucleotide-sugar biosynthesis; dTDP-4-acetamido-4,6-dideoxygalactose biosynthesis. {ECO:0000269|PubMed:7559340}.; PATHWAY: Bacterial outer membrane biogenesis; enterobacterial common antigen biosynthesis. {ECO:0000269|PubMed:7559340}.		ACT_SITE 135 135 Proton donor. {ECO:0000269|PubMed:11380254, ECO:0000269|PubMed:11601973}.; ACT_SITE 136 136 Proton acceptor. {ECO:0000269|PubMed:11380254, ECO:0000269|PubMed:11601973}.; ACT_SITE 160 160 Proton acceptor. {ECO:0000269|PubMed:11380254, ECO:0000269|PubMed:11601973}.	BINDING 81 81 NAD; via carbonyl oxygen. {ECO:0000269|Ref.8}.; BINDING 85 85 Substrate; via carbonyl oxygen. {ECO:0000250}.; BINDING 100 100 NAD. {ECO:0000269|Ref.8}.; BINDING 189 189 Substrate. {ECO:0000250}.; BINDING 190 190 NAD; via amide nitrogen. {ECO:0000269|Ref.8}.; BINDING 224 224 Substrate. {ECO:0000250}.; BINDING 259 259 Substrate. {ECO:0000250}.				NP_BIND 8 14 NAD. {ECO:0000269|Ref.8}.; NP_BIND 33 36 NAD. {ECO:0000269|Ref.8}.; NP_BIND 59 60 NAD. {ECO:0000269|Ref.8}.; NP_BIND 160 164 NAD. {ECO:0000269|Ref.8}.			FUNCTION: Catalyzes the dehydration of dTDP-D-glucose to form dTDP-6-deoxy-D-xylo-4-hexulose via a three-step process involving oxidation, dehydration and reduction. {ECO:0000269|PubMed:11380254, ECO:0000269|PubMed:11601973, ECO:0000269|PubMed:7559340}.	CATALYTIC ACTIVITY: dTDP-alpha-D-glucose = dTDP-4-dehydro-6-deoxy-alpha-D-glucose + H(2)O. {ECO:0000269|PubMed:11380254, ECO:0000269|PubMed:11601973, ECO:0000269|PubMed:7559340}.		coenzyme binding [GO:0050662]; dTDP-glucose 4,6-dehydratase activity [GO:0008460]; dTDP-rhamnose biosynthetic process [GO:0019305]; extracellular polysaccharide biosynthetic process [GO:0045226]; lipopolysaccharide biosynthetic process [GO:0009103]; O antigen biosynthetic process [GO:0009243]	GO:0009243; GO:0050662; GO:0008460; GO:0019305; GO:0045226; GO:0009103						1379743; 9278503; 16397293; 16738553; 7559340; 11380254; 11601973;								EcoCyc:DTDPGLUCDEHYDRAT2-MONOMER;ECOL316407:JW5598-MONOMER;MetaCyc:DTDPGLUCDEHYDRAT2-MONOMER;RETL1328306-WGS:GSTH-1529-MONOMER;	4.2.1.46;
GALE_ECOLI	1zk4_	E11614	0.777	251	338	12	UDP-glucose 4-epimerase (EC 5.1.3.2) (Galactowaldenase) (UDP-galactose 4-epimerase)	galE galD b0759 JW0742	COFACTOR: Name=NAD(+); Xref=ChEBI:CHEBI:57540; Evidence={ECO:0000269|PubMed:12019271, ECO:0000269|PubMed:8241178, ECO:0000269|PubMed:8611497, ECO:0000269|PubMed:8611559, ECO:0000269|PubMed:8652544, ECO:0000269|PubMed:8931134, ECO:0000269|PubMed:9174344, ECO:0000269|PubMed:9708982};	ENZYME REGULATION: Inhibited by UDP-phenol and NaBH3CN. {ECO:0000269|PubMed:1579570, ECO:0000269|PubMed:9271498}.	5.1.3.2	BIOPHYSICOCHEMICAL PROPERTIES: ; Kinetic parameters: KM=18 uM for UDP-Gal (at pH 8.5) {ECO:0000269|PubMed:14235524, ECO:0000269|PubMed:8241178, ECO:0000269|PubMed:9271498}; KM=160 uM for UDP-Gal (at pH 8.5 and 27 degrees Celsius) {ECO:0000269|PubMed:14235524, ECO:0000269|PubMed:8241178, ECO:0000269|PubMed:9271498}; KM=225 uM for UDP-Glc (at pH 8.5 and 27 degrees Celsius) {ECO:0000269|PubMed:14235…	PATHWAY: Carbohydrate metabolism; galactose metabolism.		ACT_SITE 149 149 Proton acceptor. {ECO:0000269|PubMed:8611497}.	BINDING 99 99 NAD. {ECO:0000269|PubMed:12019271, ECO:0000269|PubMed:1579570, ECO:0000269|PubMed:8611497, ECO:0000269|PubMed:8611559, ECO:0000269|PubMed:8931134, ECO:0000269|PubMed:9174344, ECO:0000269|PubMed:9271498, ECO:0000269|PubMed:9271499, ECO:0000269|PubMed:9708982}.; BINDING 124 124 NAD. {ECO:0000269|PubMed:12019271, ECO:0000269|PubMed:1579570, ECO:0000269|PubMed:8611497, ECO:0000269|PubMe…				NP_BIND 11 12 NAD. {ECO:0000269|PubMed:12019271, ECO:0000269|PubMed:1579570, ECO:0000269|PubMed:8611497, ECO:0000269|PubMed:8611559, ECO:0000269|PubMed:8931134, ECO:0000269|PubMed:9174344, ECO:0000269|PubMed:9271498, ECO:0000269|PubMed:9271499, ECO:0000269|PubMed:9708982}.; NP_BIND 31 36 NAD. {ECO:0000269|PubMed:12019271, ECO:0000269|PubMed:1579570, ECO:0000269|PubMed:8611497, ECO:0000269|PubMed:…			FUNCTION: Involved in the metabolism of galactose. Catalyzes the conversion of UDP-galactose (UDP-Gal) to UDP-glucose (UDP-Glc) through a mechanism involving the transient reduction of NAD. It is only active on UDP-galactose and UDP-glucose. {ECO:0000269|PubMed:14235524}.	CATALYTIC ACTIVITY: UDP-alpha-D-glucose = UDP-alpha-D-galactose. {ECO:0000269|PubMed:14235524}.		cytoplasm [GO:0005737]; cytosol [GO:0005829]; identical protein binding [GO:0042802]; NAD+ binding [GO:0070403]; racemase and epimerase activity, acting on carbohydrates and derivatives [GO:0016857]; UDP-glucose 4-epimerase activity [GO:0003978]; carbohydrate metabolic process [GO:0005975]; colanic acid biosynthetic process [GO:0009242]; galactose catabolic process via UDP-galactose [GO:0033499];…	GO:0070403; GO:0003978; GO:0005975; GO:0009242; GO:0005737; GO:0005829; GO:0033499; GO:0006012; GO:0042802; GO:0016857	Itself; P39409					3022232; 8905232; 9278503; 16738553; 2134186; 8564363; 6301942; 14235524; 4305667; 8241178; 8652544; 1579570; 8611559; 8611497; 8931134; 9174344; 9271498; 9271499; 9708982; 12019271								EcoCyc:UDPGLUCEPIM-MONOMER;ECOL316407:JW0742-MONOMER;MetaCyc:UDPGLUCEPIM-MONOMER;	5.1.3.2;
RMLB1_ECOLI	1zk4_	E12697	0.779	251	361	11.6	dTDP-glucose 4,6-dehydratase 1 (EC 4.2.1.46)	rfbB rmlB b2041 JW2026	COFACTOR: Name=NAD(+); Xref=ChEBI:CHEBI:57540; Evidence={ECO:0000250|UniProtKB:P27830}; ; Note=Binds 1 NAD(+) per subunit. {ECO:0000250|UniProtKB:P27830};		4.2.1.46		PATHWAY: Carbohydrate biosynthesis; dTDP-L-rhamnose biosynthesis. {ECO:0000269|PubMed:7559340}.; PATHWAY: Bacterial outer membrane biogenesis; LPS O-antigen biosynthesis. {ECO:0000269|PubMed:7559340}.		ACT_SITE 134 134 Proton donor. {ECO:0000250|UniProtKB:P27830}.; ACT_SITE 135 135 Proton acceptor. {ECO:0000250|UniProtKB:P27830}.; ACT_SITE 167 167 Proton acceptor. {ECO:0000250|UniProtKB:P27830}.	BINDING 80 80 NAD; via carbonyl oxygen. {ECO:0000250|UniProtKB:P27830}.; BINDING 84 84 Substrate; via carbonyl oxygen. {ECO:0000250}.; BINDING 99 99 NAD. {ECO:0000250|UniProtKB:P27830}.; BINDING 196 196 Substrate. {ECO:0000250}.; BINDING 197 197 NAD; via amide nitrogen. {ECO:0000250|UniProtKB:P27830}.; BINDING 231 231 Substrate. {ECO:0000250}.; BINDING 266 266 Substrate. {ECO:0000250}.; BINDING 3…				NP_BIND 7 13 NAD. {ECO:0000250|UniProtKB:P27830}.; NP_BIND 32 35 NAD. {ECO:0000250|UniProtKB:P27830}.; NP_BIND 58 59 NAD. {ECO:0000250|UniProtKB:P27830}.; NP_BIND 167 171 NAD. {ECO:0000250|UniProtKB:P27830}.			FUNCTION: Catalyzes the dehydration of dTDP-D-glucose to form dTDP-6-deoxy-D-xylo-4-hexulose via a three-step process involving oxidation, dehydration and reduction. {ECO:0000250|UniProtKB:P27830}.	CATALYTIC ACTIVITY: dTDP-alpha-D-glucose = dTDP-4-dehydro-6-deoxy-alpha-D-glucose + H(2)O. {ECO:0000250|UniProtKB:P27830}.		cytosol [GO:0005829]; coenzyme binding [GO:0050662]; dTDP-glucose 4,6-dehydratase activity [GO:0008460]; identical protein binding [GO:0042802]; dTDP-rhamnose biosynthetic process [GO:0019305]; extracellular polysaccharide biosynthetic process [GO:0045226]; lipopolysaccharide biosynthetic process [GO:0009103]; nucleotide-sugar biosynthetic process [GO:0009226]; O antigen biosynthetic process [GO:…	GO:0009243; GO:0050662; GO:0005829; GO:0008460; GO:0019305; GO:0045226; GO:0042802; GO:0009103; GO:0009226						7517391; 9097040; 9278503; 16738553; 7559340								EcoCyc:DTDPGLUCDEHYDRAT-MONOMER;ECOL316407:JW2026-MONOMER;MetaCyc:DTDPGLUCDEHYDRAT-MONOMER;
YJJG_ECOLI	1zk4_	E14099	0.544	251	225	4.9	Pyrimidine 5'-nucleotidase YjjG (EC 3.1.3.5) (House-cleaning nucleotidase) (Non-canonical pyrimidine nucleotide phosphatase) (Nucleoside 5'-monophosphate phosphohydrolase) (dUMP phosphatase)	yjjG b4374 JW4336	COFACTOR: Name=Mn(2+); Xref=ChEBI:CHEBI:29035; Evidence={ECO:0000269|PubMed:15489502}; Name=Mg(2+); Xref=ChEBI:CHEBI:18420; Evidence={ECO:0000269|PubMed:15489502}; Name=Co(2+); Xref=ChEBI:CHEBI:48828; Evidence={ECO:0000269|PubMed:15489502}; ; Note=Divalent metal cation. Highest activity with Mn(2+) followed by Mg(2+) and Co(2+). {ECO:0000269|PubMed:15489502};	ENZYME REGULATION: In contrast to nucleotidases from other families, is not inhibited by ribo- and deoxyribonucleoside di- and triphosphates.	3.1.3.5	BIOPHYSICOCHEMICAL PROPERTIES: ; Kinetic parameters: KM=0.51 mM for 5'-dTMP (in the presence of Mn(2+)) {ECO:0000269|PubMed:15489502, ECO:0000269|PubMed:17286574}; KM=2.14 mM for 5'-dTMP (in the presence of 5 mM Mg(2+) and 0.5 mM Mn(2+)) {ECO:0000269|PubMed:15489502, ECO:0000269|PubMed:17286574}; KM=0.66 mM for 5'-UMP (in the presence of Mn(2+)) {ECO:0000269|PubMed:15489502, ECO:0000269|PubMed:17…			ACT_SITE 9 9 Nucleophile. {ECO:0000250}.						BIOPHYSICOCHEMICAL PROPERTIES: ; pH dependence: Optimum pH is 7.5. {ECO:0000269|PubMed:15489502};		FUNCTION: Nucleotidase that shows high phosphatase activity toward non-canonical pyrimidine nucleotides and three canonical nucleoside 5'-monophosphates (UMP, dUMP, and dTMP), and very low activity against TDP, IMP, UDP, GMP, dGMP, AMP, dAMP, and 6-phosphogluconate. Appears to function as a house-cleaning nucleotidase in vivo, since the general nucleotidase activity of YjjG allows it to protect c…	CATALYTIC ACTIVITY: A 5'-ribonucleotide + H(2)O = a ribonucleoside + phosphate. {ECO:0000269|PubMed:15489502, ECO:0000269|PubMed:17286574}.		cytoplasm [GO:0005737]; 5'-nucleotidase activity [GO:0008253]; manganese ion binding [GO:0030145]; nucleotide binding [GO:0000166]; phosphatase activity [GO:0016791]; dephosphorylation [GO:0016311]; pyrimidine nucleobase salvage [GO:0043100]; response to xenobiotic stimulus [GO:0009410]; thymine metabolic process [GO:0019859]	GO:0008253; GO:0005737; GO:0016311; GO:0030145; GO:0000166; GO:0016791; GO:0043100; GO:0009410; GO:0019859		SUBCELLULAR LOCATION: Cytoplasm {ECO:0000305}.				7610040; 9278503; 16738553; 15489502; 17286574; 17189366								EcoCyc:EG12115-MONOMER;ECOL316407:JW4336-MONOMER;MetaCyc:EG12115-MONOMER;
SURE_ECOLI	1zk4_	E12964	0.508	251	253	5.2	5'/3'-nucleotidase SurE (EC 3.1.3.5) (EC 3.1.3.6) (Exopolyphosphatase) (EC 3.6.1.11) (Nucleoside monophosphate phosphohydrolase) (Stationary-phase survival protein SurE)	surE ygbC b2744 JW2714	COFACTOR: Name=Mn(2+); Xref=ChEBI:CHEBI:29035; Evidence={ECO:0000269|PubMed:15489502}; Name=Co(2+); Xref=ChEBI:CHEBI:48828; Evidence={ECO:0000269|PubMed:15489502}; Name=Ni(2+); Xref=ChEBI:CHEBI:49786; Evidence={ECO:0000269|PubMed:15489502}; Name=Mg(2+); Xref=ChEBI:CHEBI:18420; Evidence={ECO:0000269|PubMed:15489502}; Name=Zn(2+); Xref=ChEBI:CHEBI:29105; Evidence={ECO:0000269|PubMed:15489502}; ; No…	ENZYME REGULATION: Inhibited by various ribo- or deoxyribonucleoside 5'-triphosphates but is insensitive to nucleoside diphosphates.	3.1.3.5; 3.1.3.6; 3.6.1.11	BIOPHYSICOCHEMICAL PROPERTIES: Kinetic parameters: KM=0.32 mM for 5'-AMP {ECO:0000269|PubMed:15489502}; KM=0.26 mM for 5'-GMP {ECO:0000269|PubMed:15489502}; KM=0.28 mM for 5'-dGMP {ECO:0000269|PubMed:15489502}; KM=0.10 mM for 3'-AMP {ECO:0000269|PubMed:15489502}; KM=0.37 mM for 3'-CMP {ECO:0000269|PubMed:15489502}; KM=2.49 mM for pNPP {ECO:0000269|PubMed:15489502}; KM=0.02 mM for polyphosphate {E…							METAL 8 8 Divalent metal cation. {ECO:0000250}.; METAL 9 9 Divalent metal cation. {ECO:0000250}.; METAL 39 39 Divalent metal cation. {ECO:0000250}.; METAL 92 92 Divalent metal cation. {ECO:0000250}.		BIOPHYSICOCHEMICAL PROPERTIES: ; pH dependence: Optimum pH is 7.0-7.2 for nucleotidase activity. {ECO:0000269|PubMed:15489502};		FUNCTION: Nucleotidase with a broad substrate specificity as it can dephosphorylate various ribo- and deoxyribonucleoside 5'-monophosphates and ribonucleoside 3'-monophosphates with highest affinity to 3'-AMP. Also hydrolyzes polyphosphate (exopolyphosphatase activity) with the preference for short-chain-length substrates (P20-25). Might be involved in the regulation of dNTP and NTP pools, and in…	CATALYTIC ACTIVITY: A 5'-ribonucleotide + H(2)O = a ribonucleoside + phosphate.; CATALYTIC ACTIVITY: A 3'-ribonucleotide + H(2)O = a ribonucleoside + phosphate.; CATALYTIC ACTIVITY: (Polyphosphate)(n) + H(2)O = (polyphosphate)(n-1) + phosphate.		cytoplasm [GO:0005737]; 3'-nucleotidase activity [GO:0008254]; 5'-nucleotidase activity [GO:0008253]; exopolyphosphatase activity [GO:0004309]; manganese ion binding [GO:0030145]; nucleotide binding [GO:0000166]; dephosphorylation [GO:0016311]; UMP catabolic process [GO:0046050]	GO:0008254; GO:0008253; GO:0046050; GO:0005737; GO:0016311; GO:0004309; GO:0030145; GO:0000166		SUBCELLULAR LOCATION: Cytoplasm {ECO:0000305}.				7928962; 9278503; 16738553; 15489502								EcoCyc:EG11817-MONOMER;ECOL316407:JW2714-MONOMER;MetaCyc:EG11817-MONOMER;	3.1.3.5;3.1.3.6;3.6.1.11;
DXR_ECOLI	1zk4_	E11367	0.504	251	398	7.6	1-deoxy-D-xylulose 5-phosphate reductoisomerase (DXP reductoisomerase) (EC 1.1.1.267) (1-deoxyxylulose-5-phosphate reductoisomerase) (2-C-methyl-D-erythritol 4-phosphate synthase)	dxr ispC yaeM b0173 JW0168	COFACTOR: Name=Mg(2+); Xref=ChEBI:CHEBI:18420; Name=Mn(2+); Xref=ChEBI:CHEBI:29035; Name=Co(2+); Xref=ChEBI:CHEBI:48828; ; Note=Divalent cation. Prefers Mg(2+), Mn(2+) or Co(2+).;	ENZYME REGULATION: Inhibited by fosmidomycin.	1.1.1.267	BIOPHYSICOCHEMICAL PROPERTIES: ; Kinetic parameters: KM=250 uM for DXP {ECO:0000269|PubMed:10787409}; Note=Measured in the presence of manganese ions.;	PATHWAY: Isoprenoid biosynthesis; isopentenyl diphosphate biosynthesis via DXP pathway; isopentenyl diphosphate from 1-deoxy-D-xylulose 5-phosphate: step 1/6.			BINDING 125 125 Substrate. {ECO:0000269|PubMed:15567415}.; BINDING 152 152 Substrate. {ECO:0000269|PubMed:15567415}.; BINDING 186 186 Substrate. {ECO:0000269|PubMed:15567415}.; BINDING 209 209 Substrate. {ECO:0000269|PubMed:15567415}.; BINDING 231 231 Substrate. {ECO:0000269|PubMed:15567415}.			METAL 150 150 Divalent metal cation.; METAL 152 152 Divalent metal cation.; METAL 231 231 Divalent metal cation.	NP_BIND 7 36 NADP. {ECO:0000269|PubMed:11872159, ECO:0000269|PubMed:15567415}.	BIOPHYSICOCHEMICAL PROPERTIES: ; pH dependence: Optimum pH is 7.0-8.5. {ECO:0000269|PubMed:10787409};	BIOPHYSICOCHEMICAL PROPERTIES: ; Temperature dependence: Optimum temperature is 40-60 degrees Celsius. {ECO:0000269|PubMed:10787409};	FUNCTION: Catalyzes the NADP-dependent rearrangement and reduction of 1-deoxy-D-xylulose-5-phosphate (DXP) to 2-C-methyl-D-erythritol 4-phosphate (MEP).	CATALYTIC ACTIVITY: 2-C-methyl-D-erythritol 4-phosphate + NADP(+) = 1-deoxy-D-xylulose 5-phosphate + NADPH.		1-deoxy-D-xylulose-5-phosphate reductoisomerase activity [GO:0030604]; identical protein binding [GO:0042802]; manganese ion binding [GO:0030145]; metal ion binding [GO:0046872]; NADPH binding [GO:0070402]; isopentenyl diphosphate biosynthetic process, methylerythritol 4-phosphate pathway [GO:0019288]; terpenoid biosynthetic process [GO:0016114]; ubiquinone biosynthetic process [GO:0006744]	GO:0030604; GO:0070402; GO:0042802; GO:0019288; GO:0030145; GO:0046872; GO:0016114; GO:0006744						9707569; 9278503; 16738553; 8202364; 1447125; 7567469; 10631325; 10787409; 11872159; 11741911; 12621040; 15339150; 15567415	P45568;	CHEMBL4091;						EcoCyc:DXPREDISOM-MONOMER;ECOL316407:JW0168-MONOMER;MetaCyc:DXPREDISOM-MONOMER;	1.1.1.267;
SERB_ECOLI	1zk4_	E12874	0.546	251	322	5.2	Phosphoserine phosphatase (PSP) (PSPase) (EC 3.1.3.3) (O-phosphoserine phosphohydrolase)	serB b4388 JW4351	COFACTOR: Name=Mg(2+); Xref=ChEBI:CHEBI:18420; Evidence={ECO:0000269|PubMed:16990279}; Name=Mn(2+); Xref=ChEBI:CHEBI:29035; Evidence={ECO:0000269|PubMed:16990279}; Name=Co(2+); Xref=ChEBI:CHEBI:48828; Evidence={ECO:0000269|PubMed:16990279}; Name=Zn(2+); Xref=ChEBI:CHEBI:29105; Evidence={ECO:0000269|PubMed:16990279}; ; Note=Binds 1 Mg(2+) ion per subunit. Can also use other divalent metal cations …		3.1.3.3	BIOPHYSICOCHEMICAL PROPERTIES: Kinetic parameters: KM=0.097 mM for P-Ser (with magnesium ions as cofactor and at pH 9) {ECO:0000269|PubMed:16990279}; KM=0.07 mM for imido-diphosphate (with magnesium ions as cofactor and at pH 9) {ECO:0000269|PubMed:16990279}; KM=6.2 mM for acetyl-phosphate (with magnesium ions as cofactor and at pH 9) {ECO:0000269|PubMed:16990279};	PATHWAY: Amino-acid biosynthesis; L-serine biosynthesis; L-serine from 3-phospho-D-glycerate: step 3/3.		ACT_SITE 116 116 Nucleophile. {ECO:0000250}.; ACT_SITE 118 118 Proton donor. {ECO:0000250}.	BINDING 125 125 Substrate. {ECO:0000250}.; BINDING 161 161 Substrate. {ECO:0000250}.; BINDING 249 249 Substrate. {ECO:0000250}.; BINDING 275 275 Substrate. {ECO:0000250}.			METAL 12 12 Magnesium. {ECO:0000250}.; METAL 116 116 Magnesium. {ECO:0000250}.; METAL 118 118 Magnesium; via carbonyl oxygen. {ECO:0000250}.; METAL 272 272 Magnesium. {ECO:0000250}.		BIOPHYSICOCHEMICAL PROPERTIES: ; pH dependence: Optimum pH is between 6 and 7.5. {ECO:0000269|PubMed:16990279};		FUNCTION: Catalyzes the dephosphorylation of phosphoserine (P-Ser). Also catalyzes the hydrolysis of phosphothreonine (P-Thr). {ECO:0000269|PubMed:16990279}.	CATALYTIC ACTIVITY: O-phospho-L(or D)-serine + H(2)O = L(or D)-serine + phosphate.		cytoplasm [GO:0005737]; magnesium ion binding [GO:0000287]; phosphatase activity [GO:0016791]; phosphoserine phosphatase activity [GO:0004647]; cellular amino acid biosynthetic process [GO:0008652]; dephosphorylation [GO:0016311]; L-serine biosynthetic process [GO:0006564]	GO:0006564; GO:0008652; GO:0005737; GO:0016311; GO:0000287; GO:0016791; GO:0004647	P18843					2997734; 7610040; 9278503; 16738553; 16990279								EcoCyc:PSERPHOSPHA-MONOMER;ECOL316407:JW4351-MONOMER;MetaCyc:PSERPHOSPHA-MONOMER;
YRFG_ECOLI	1zk4_	E14251	0.513	251	222	5	GMP/IMP nucleotidase YrfG (EC 3.1.3.5)	yrfG b3399 JW5865	COFACTOR: Name=Mg(2+); Xref=ChEBI:CHEBI:18420; Evidence={ECO:0000269|PubMed:16990279}; Name=Mn(2+); Xref=ChEBI:CHEBI:29035; Evidence={ECO:0000269|PubMed:16990279}; Name=Co(2+); Xref=ChEBI:CHEBI:48828; Evidence={ECO:0000269|PubMed:16990279}; Name=Zn(2+); Xref=ChEBI:CHEBI:29105; Evidence={ECO:0000269|PubMed:16990279}; ; Note=Magnesium. Can also use other divalent metal cations as manganese, cobalt …		3.1.3.5	BIOPHYSICOCHEMICAL PROPERTIES: Kinetic parameters: KM=0.010 mM for IMP (with manganese ions as cofactor and at pH 9) {ECO:0000269|PubMed:16990279}; KM=0.012 mM for GMP (with manganese ions as cofactor and at pH 9) {ECO:0000269|PubMed:16990279}; KM=0.062 mM for GMP (with magnesium ions as cofactor and at pH 9) {ECO:0000269|PubMed:16990279}; KM=0.22 mM for IMP (with magnesium ions as cofactor and a…			ACT_SITE 9 9 Nucleophile. {ECO:0000250}.	BINDING 149 149 Substrate. {ECO:0000250}.			METAL 9 9 Magnesium. {ECO:0000250}.; METAL 11 11 Magnesium. {ECO:0000250}.; METAL 174 174 Magnesium. {ECO:0000250}.		BIOPHYSICOCHEMICAL PROPERTIES: ; pH dependence: Optimum pH is between 6 and 7.5. {ECO:0000269|PubMed:16990279};		FUNCTION: Catalyzes the dephosphorylation of different purine nucleotides (GMP and IMP). Also hydrolyzes flavin mononucleotide (FMN). {ECO:0000269|PubMed:16990279}.	CATALYTIC ACTIVITY: A 5'-ribonucleotide + H(2)O = a ribonucleoside + phosphate.		GMP 5'-nucleotidase activity [GO:0050484]; IMP 5'-nucleotidase activity [GO:0050483]; magnesium ion binding [GO:0000287]; manganese ion binding [GO:0030145]; purine nucleosidase activity [GO:0008477]; dephosphorylation [GO:0016311]	GO:0050484; GO:0050483; GO:0016311; GO:0000287; GO:0030145; GO:0008477						9278503; 16738553; 16990279								EcoCyc:G7742-MONOMER;ECOL316407:JW5865-MONOMER;MetaCyc:G7742-MONOMER;
YIGL_ECOLI	1zk4_	E14001	0.51	251	266	4.4	Pyridoxal phosphate phosphatase YigL (EC 3.1.3.74) (PLP phosphatase) (Sugar phosphatase) (EC 3.1.3.23)	yigL b3826 JW5854	COFACTOR: Name=Mg(2+); Xref=ChEBI:CHEBI:18420; Evidence={ECO:0000269|PubMed:16990279}; Name=Mn(2+); Xref=ChEBI:CHEBI:29035; Evidence={ECO:0000269|PubMed:16990279}; Name=Co(2+); Xref=ChEBI:CHEBI:48828; Evidence={ECO:0000269|PubMed:16990279}; Name=Zn(2+); Xref=ChEBI:CHEBI:29105; Evidence={ECO:0000269|PubMed:16990279}; ; Note=Magnesium. Can also use other divalent metal cations as manganese, cobalt …		3.1.3.74; 3.1.3.23	BIOPHYSICOCHEMICAL PROPERTIES: Kinetic parameters: KM=1.5 mM for PLP (in the presence of magnesium ion as cofactor and at pH 9) {ECO:0000269|PubMed:16990279}; KM=5.9 mM for bGlu6P (in the presence of magnesium ion as cofactor and at pH 9) {ECO:0000269|PubMed:16990279}; KM=7.5 mM for 2bGLU6P (in the presence of magnesium ion as cofactor and at pH 9) {ECO:0000269|PubMed:16990279};			ACT_SITE 8 8 Nucleophile. {ECO:0000250}.	BINDING 9 9 Phosphate; via amide nitrogen. {ECO:0000250}.; BINDING 191 191 Phosphate. {ECO:0000250}.; BINDING 217 217 Phosphate. {ECO:0000250}.			METAL 8 8 Magnesium. {ECO:0000250}.; METAL 10 10 Magnesium; via carbonyl oxygen. {ECO:0000250}.; METAL 214 214 Magnesium. {ECO:0000250}.		BIOPHYSICOCHEMICAL PROPERTIES: ; pH dependence: Optimum pH is between 6 and 7.5. {ECO:0000269|PubMed:16990279};		FUNCTION: Catalyzes Strongly the dephosphorylation of pyridoxal-phosphate (PLP) and moderately the dephosphorylation of 2-deoxyglucose 6-phosphate (2bGLU6P) and beta-glucose 6-phosphate (bGlu6P). Also hydrolyzes both purines (GMP and IMP) and pyrimidines as secondary substrates. {ECO:0000269|PubMed:16990279}.	CATALYTIC ACTIVITY: Pyridoxal 5'-phosphate + H(2)O = pyridoxal + phosphate. {ECO:0000269|PubMed:16990279}.; CATALYTIC ACTIVITY: Sugar phosphate + H(2)O = sugar + phosphate. {ECO:0000269|PubMed:16990279}.		cytoplasm [GO:0005737]; magnesium ion binding [GO:0000287]; metal ion binding [GO:0046872]; phosphatase activity [GO:0016791]; pyridoxal phosphatase activity [GO:0033883]; sugar-phosphatase activity [GO:0050308]; dephosphorylation [GO:0016311]; small molecule biosynthetic process [GO:0044283]	GO:0005737; GO:0016311; GO:0000287; GO:0046872; GO:0016791; GO:0033883; GO:0044283; GO:0050308						1379743; 9278503; 16397293; 16738553; 3908445; 16990279								EcoCyc:EG11470-MONOMER;ECOL316407:JW5854-MONOMER;MetaCyc:EG11470-MONOMER;
YIDA_ECOLI	1zk4_	E13979	0.508	251	270	5.6	Sugar phosphatase YidA (EC 3.1.3.23)	yidA b3697 JW3674	COFACTOR: Name=Mg(2+); Xref=ChEBI:CHEBI:18420; Evidence={ECO:0000269|PubMed:16990279}; Name=Mn(2+); Xref=ChEBI:CHEBI:29035; Evidence={ECO:0000269|PubMed:16990279}; Name=Co(2+); Xref=ChEBI:CHEBI:48828; Evidence={ECO:0000269|PubMed:16990279}; Name=Zn(2+); Xref=ChEBI:CHEBI:29105; Evidence={ECO:0000269|PubMed:16990279}; ; Note=Magnesium. Can also use other divalent metal cations as manganese, cobalt …		3.1.3.23	BIOPHYSICOCHEMICAL PROPERTIES: Kinetic parameters: KM=0.019 mM for Ery4P (in the presence of magnesium ion as cofactor and at pH 9) {ECO:0000269|PubMed:16990279}; KM=0.033 mM for Imido-di-P (in the presence of magnesium ion as cofactor and at pH 9) {ECO:0000269|PubMed:16990279}; KM=0.21 mM for Glu1P (in the presence of magnesium ion as cofactor and at pH 9) {ECO:0000269|PubMed:16990279}; KM=0.39 …			ACT_SITE 9 9 Nucleophile. {ECO:0000269|PubMed:16990279}.	BINDING 10 10 Phosphate; via amide nitrogen. {ECO:0000250}.; BINDING 197 197 Phosphate. {ECO:0000250}.; BINDING 223 223 Phosphate. {ECO:0000250}.			METAL 9 9 Magnesium.; METAL 11 11 Magnesium; via carbonyl oxygen.; METAL 220 220 Magnesium.		BIOPHYSICOCHEMICAL PROPERTIES: ; pH dependence: Optimum pH is between 6 and 7.5. {ECO:0000269|PubMed:16990279};		FUNCTION: Catalyzes the dephosphorylation of different sugar phosphates including erythrose-4-phosphate (Ery4P), ribose-5-phosphate (Ribu5P), fructose-1-phosphate (Fru1P), fructose-6-phosphate (Fru6P), glucose-6-P (Glu6P), and also imidodiphosphate (Imido-di-P) and acetyl phosphate (Acetyl-P). Selectively hydrolyzes alpha-D-glucose-1-phosphate (Glu1P) and has no activity with the beta form. {ECO:…	CATALYTIC ACTIVITY: Sugar phosphate + H(2)O = sugar + phosphate. {ECO:0000269|PubMed:16990279}.		cytoplasm [GO:0005737]; magnesium ion binding [GO:0000287]; phosphatase activity [GO:0016791]; sugar-phosphatase activity [GO:0050308]; dephosphorylation [GO:0016311]; small molecule biosynthetic process [GO:0044283]	GO:0005737; GO:0016311; GO:0000287; GO:0016791; GO:0044283; GO:0050308						7686882; 9278503; 16738553; 3029692; 15808744; 16990279;								EcoCyc:EG11195-MONOMER;ECOL316407:JW3674-MONOMER;MetaCyc:EG11195-MONOMER;
YBHA_ECOLI	1zk4_	E13337	0.508	251	272	6	Pyridoxal phosphate phosphatase YbhA (PLP phosphatase) (EC 3.1.3.74)	ybhA b0766 JW0749	COFACTOR: Name=Mg(2+); Xref=ChEBI:CHEBI:18420; Evidence={ECO:0000269|PubMed:16990279}; Name=Mn(2+); Xref=ChEBI:CHEBI:29035; Evidence={ECO:0000269|PubMed:16990279}; Name=Co(2+); Xref=ChEBI:CHEBI:48828; Evidence={ECO:0000269|PubMed:16990279}; Name=Zn(2+); Xref=ChEBI:CHEBI:29105; Evidence={ECO:0000269|PubMed:16990279}; ; Note=Magnesium. Can also use other divalent metal cations as manganese, cobalt …		3.1.3.74	BIOPHYSICOCHEMICAL PROPERTIES: Kinetic parameters: KM=0.37 mM for PLP (in the presence of magnesium ion as cofactor and at pH 9) {ECO:0000269|PubMed:16990279}; KM=1.3 mM for Fru1,6bisP (in the presence of magnesium ion as cofactor and at pH 9) {ECO:0000269|PubMed:16990279};			ACT_SITE 9 9 Nucleophile. {ECO:0000250}.	BINDING 10 10 Phosphate; via amide nitrogen. {ECO:0000250}.; BINDING 200 200 Phosphate. {ECO:0000250}.; BINDING 226 226 Phosphate. {ECO:0000250}.			METAL 9 9 Magnesium. {ECO:0000250}.; METAL 11 11 Magnesium; via carbonyl oxygen. {ECO:0000250}.; METAL 223 223 Magnesium. {ECO:0000250}.		BIOPHYSICOCHEMICAL PROPERTIES: ; pH dependence: Optimum pH is between 6 and 7.5. {ECO:0000269|PubMed:16990279};		FUNCTION: Catalyzes the dephosphorylation of pyridoxal-phosphate (PLP). Can also hydrolyze erythrose-4-phosphate (Ery4P) and fructose-1,6-bis-phosphate (Fru1,6bisP). {ECO:0000269|PubMed:15808744, ECO:0000269|PubMed:16990279}.	CATALYTIC ACTIVITY: Pyridoxal 5'-phosphate + H(2)O = pyridoxal + phosphate. {ECO:0000269|PubMed:16990279}.		cytoplasm [GO:0005737]; magnesium ion binding [GO:0000287]; phosphatase activity [GO:0016791]; phosphotransferase activity, alcohol group as acceptor [GO:0016773]; pyridoxal phosphatase activity [GO:0033883]; sugar-phosphatase activity [GO:0050308]; dephosphorylation [GO:0016311]; small molecule biosynthetic process [GO:0044283]	GO:0005737; GO:0016311; GO:0000287; GO:0016791; GO:0016773; GO:0033883; GO:0044283; GO:0050308						7665460; 8564363; 8905232; 9278503; 16738553; 15808744; 16990279								EcoCyc:EG11239-MONOMER;ECOL316407:JW0749-MONOMER;MetaCyc:EG11239-MONOMER;
YNIC_ECOLI	1zk4_	E14173	0.507	251	222	2.3	2-deoxyglucose-6-phosphate phosphatase (EC 3.1.3.68) (Sugar phosphatase) (EC 3.1.3.23)	yniC b1727 JW1716	COFACTOR: Name=Mg(2+); Xref=ChEBI:CHEBI:18420; Evidence={ECO:0000269|PubMed:16990279}; Name=Mn(2+); Xref=ChEBI:CHEBI:29035; Evidence={ECO:0000269|PubMed:16990279}; Name=Co(2+); Xref=ChEBI:CHEBI:48828; Evidence={ECO:0000269|PubMed:16990279}; Name=Zn(2+); Xref=ChEBI:CHEBI:29105; Evidence={ECO:0000269|PubMed:16990279}; ; Note=Magnesium. Can also use other divalent metal cations as manganese, cobalt …		3.1.3.68; 3.1.3.23	BIOPHYSICOCHEMICAL PROPERTIES: Kinetic parameters: KM=0.61 mM for 2dGlu6P (with manganese ions as cofactor and at pH 9) {ECO:0000269|PubMed:16990279}; KM=2.5 mM for 2dRib5P (with zinc ions as cofactor and at pH 9) {ECO:0000269|PubMed:16990279}; KM=2.6 mM for Rib5P (with zinc ions as cofactor and at pH 9) {ECO:0000269|PubMed:16990279}; KM=3.6 mM for Glu6P (with zinc ions as cofactor and at pH 9) {…			ACT_SITE 13 13 Nucleophile.	BINDING 148 148 Substrate.			METAL 13 13 Magnesium.; METAL 15 15 Magnesium.; METAL 173 173 Magnesium.		BIOPHYSICOCHEMICAL PROPERTIES: ; pH dependence: Optimum pH is between 6 and 7.5. {ECO:0000269|PubMed:16990279};		FUNCTION: Catalyzes strongly the dephosphorylation of 2-deoxyglucose 6-phosphate (2dGlu6P) and slightly the dephosphorylation of mannose 6-phosphate (Man6P), 2-deoxyribose-5-phosphate (2dRib5P), ribose-5-phosphate (Rib5P) and glucose-6-phosphate (Glu6P). {ECO:0000269|PubMed:15808744, ECO:0000269|PubMed:16990279}.	CATALYTIC ACTIVITY: 2-deoxy-D-glucose 6-phosphate + H(2)O = 2-deoxy-D-glucose + phosphate.; CATALYTIC ACTIVITY: Sugar phosphate + H(2)O = sugar + phosphate.		2-deoxyglucose-6-phosphatase activity [GO:0003850]; glucose-6-phosphatase activity [GO:0004346]; magnesium ion binding [GO:0000287]; metal ion binding [GO:0046872]; phosphatase activity [GO:0016791]; sugar-phosphatase activity [GO:0050308]; dephosphorylation [GO:0016311]	GO:0003850; GO:0016311; GO:0004346; GO:0000287; GO:0046872; GO:0016791; GO:0050308						9097039; 9278503; 16738553; 15808744; 16990279;								EcoCyc:G6932-MONOMER;ECOL316407:JW1716-MONOMER;MetaCyc:G6932-MONOMER;
PGMB_ECOLI	1zk4_	E13461	0.531	251	219	5	Beta-phosphoglucomutase (Beta-PGM) (EC 5.4.2.6)	ycjU b1317 JW1310	COFACTOR: Name=Mg(2+); Xref=ChEBI:CHEBI:18420; Evidence={ECO:0000269|PubMed:15808744}; ; Note=Binds 2 magnesium ions per subunit. {ECO:0000269|PubMed:15808744};		5.4.2.6				ACT_SITE 11 11 Proton donor. {ECO:0000250}.	BINDING 25 25 Substrate. {ECO:0000250}.; BINDING 52 52 Substrate. {ECO:0000250}.; BINDING 78 78 Substrate. {ECO:0000250}.; BINDING 147 147 Substrate. {ECO:0000250}.			METAL 9 9 Magnesium 1. {ECO:0000250}.; METAL 9 9 Magnesium 2. {ECO:0000250}.; METAL 11 11 Magnesium 1. {ECO:0000250}.; METAL 11 11 Magnesium 2; via carbonyl oxygen. {ECO:0000250}.; METAL 171 171 Magnesium 1. {ECO:0000250}.; METAL 172 172 Magnesium 1. {ECO:0000250}.; METAL 172 172 Magnesium 2. {ECO:0000250}.				FUNCTION: Catalyzes the interconversion of D-glucose 1-phosphate (G1P) and D-glucose 6-phosphate (G6P), forming beta-D-glucose 1,6-(bis)phosphate (beta-G16P) as an intermediate. The beta-phosphoglucomutase (Beta-PGM) acts on the beta-C(1) anomer of G1P. Glucose or lactose are used in preference to maltose, which is only utilized after glucose or lactose has been exhausted. It plays a key role in …	CATALYTIC ACTIVITY: Beta-D-glucose 1-phosphate = beta-D-glucose 6-phosphate.	SITE 116 116 Important for catalytic activity and assists the phosphoryl transfer reaction to Asp8 by balancing charge and orienting the reacting groups. {ECO:0000250}.; SITE 147 147 Important for catalytic activity and assists the phosphoryl transfer reaction to Asp8 by balancing charge and orienting the reacting groups. {ECO:0000250}.	cytoplasm [GO:0005737]; beta-phosphoglucomutase activity [GO:0008801]; hydrolase activity [GO:0016787]; magnesium ion binding [GO:0000287]; carbohydrate metabolic process [GO:0005975]; cellular response to DNA damage stimulus [GO:0006974]; DNA mediated transformation [GO:0009294]; response to antibiotic [GO:0046677]	GO:0009294; GO:0008801; GO:0005975; GO:0006974; GO:0005737; GO:0016787; GO:0000287; GO:0046677		SUBCELLULAR LOCATION: Cytoplasm {ECO:0000305}.				9097039; 9278503; 16738553; 15808744; 20128927								EcoCyc:G6655-MONOMER;ECOL316407:JW1310-MONOMER;MetaCyc:G6655-MONOMER;
KDSC_ECOLI	1zk4_	E11986	0.548	251	188	4.8	3-deoxy-D-manno-octulosonate 8-phosphate phosphatase KdsC (EC 3.1.3.45) (KDO 8-P phosphatase)	kdsC yrbI yrbJ b3198 JW3165	COFACTOR: Name=Mg(2+); Xref=ChEBI:CHEBI:18420; Evidence={ECO:0000269|PubMed:12639950}; Name=Co(2+); Xref=ChEBI:CHEBI:48828; Evidence={ECO:0000269|PubMed:12639950}; ; Note=Mg(2+). The phosphatase activity is also stimulated by cobalt ions, whereas baryum, zinc, and manganese ions are less effective stimulators. {ECO:0000269|PubMed:12639950};	ENZYME REGULATION: Inhibited by calcium, cadmium, mercury, and copper ions. {ECO:0000269|PubMed:12639950}.	3.1.3.45		PATHWAY: Carbohydrate biosynthesis; 3-deoxy-D-manno-octulosonate biosynthesis; 3-deoxy-D-manno-octulosonate from D-ribulose 5-phosphate: step 3/3.; PATHWAY: Bacterial outer membrane biogenesis; lipopolysaccharide biosynthesis.			BINDING 34 34 Substrate. {ECO:0000250}.; BINDING 63 63 Substrate. {ECO:0000250}.; BINDING 78 78 Substrate. {ECO:0000250}.; BINDING 86 86 Substrate. {ECO:0000250}.; BINDING 102 102 Substrate. {ECO:0000250}.; BINDING 187 187 Substrate; via carbonyl oxygen. {ECO:0000250}.			METAL 32 32 Magnesium. {ECO:0000250}.; METAL 34 34 Magnesium; via carbonyl oxygen. {ECO:0000250}.; METAL 125 125 Magnesium. {ECO:0000250}.		BIOPHYSICOCHEMICAL PROPERTIES: ; pH dependence: Optimum pH is 5.5 (at pH 7.5 and 37 degrees Celsius). {ECO:0000269|PubMed:12639950};		FUNCTION: Involved in the biosynthesis of lipopolysaccharides (LPSs), but is not essential. Catalyzes the hydrolysis of 3-deoxy-D-manno-octulosonate 8-phosphate (KDO 8-P) to 3-deoxy-D-manno-octulosonate (KDO) and inorganic phosphate. {ECO:0000269|PubMed:12639950, ECO:0000269|PubMed:16765569}.	CATALYTIC ACTIVITY: 3-deoxy-D-manno-octulosonate 8-phosphate + H(2)O = 3-deoxy-D-manno-octulosonate + phosphate.		3-deoxy-manno-octulosonate-8-phosphatase activity [GO:0019143]; metal ion binding [GO:0046872]; dephosphorylation [GO:0016311]; lipopolysaccharide biosynthetic process [GO:0009103]	GO:0019143; GO:0016311; GO:0009103; GO:0046872						9278503; 16738553; 12639950; 16765569								EcoCyc:G7663-MONOMER;ECOL316407:JW3165-MONOMER;
RLME_ECOLI	1zk4_	E12804	0.639	251	209	5.7	Ribosomal RNA large subunit methyltransferase E (EC 2.1.1.166) (23S rRNA Um2552 methyltransferase) (Cell division protein FtsJ) (rRNA (uridine-2'-O-)-methyltransferase)	rlmE ftsJ mrsF rrmJ b3179 JW3146	COFACTOR: Name=Mg(2+); Xref=ChEBI:CHEBI:18420; Evidence={ECO:0000269|PubMed:10748051};		2.1.1.166	BIOPHYSICOCHEMICAL PROPERTIES: Kinetic parameters: KM=0.8 uM for 23S rRNA within 50S ribosomal subunits {ECO:0000269|PubMed:12181314}; KM=3.7 uM for S-adenosyl-L-methionine {ECO:0000269|PubMed:12181314};			ACT_SITE 164 164 Proton acceptor. {ECO:0000269|PubMed:12181314}.	BINDING 63 63 S-adenosyl-L-methionine; via amide nitrogen. {ECO:0000269|PubMed:10983982}.; BINDING 65 65 S-adenosyl-L-methionine; via amide nitrogen. {ECO:0000269|PubMed:10983982}.; BINDING 83 83 S-adenosyl-L-methionine. {ECO:0000269|PubMed:10983982}.; BINDING 99 99 S-adenosyl-L-methionine. {ECO:0000269|PubMed:10983982}.; BINDING 124 124 S-adenosyl-L-methionine. {ECO:0000269|PubMed:10983982}.						BIOPHYSICOCHEMICAL PROPERTIES: ; Temperature dependence: Optimum temperature is 55 degrees Celsius. {ECO:0000269|PubMed:12181314};	FUNCTION: Specifically methylates the uridine in position 2552 of 23S rRNA at the 2'-O position of the ribose in the fully assembled 50S ribosomal subunit. {ECO:0000269|PubMed:10748051}.	CATALYTIC ACTIVITY: S-adenosyl-L-methionine + uridine(2552) in 23S rRNA = S-adenosyl-L-homocysteine + 2'-O-methyluridine(2552) in 23S rRNA. {ECO:0000269|PubMed:10748051}.		cytoplasm [GO:0005737]; rRNA (uridine-2'-O-)-methyltransferase activity [GO:0008650]; enzyme-directed rRNA 2'-O-methylation [GO:0000453]	GO:0005737; GO:0000453; GO:0008650		SUBCELLULAR LOCATION: Cytoplasm {ECO:0000305}.				8444796; 9278503; 16738553; 10748051; 10814528; 11976298; 12181314; 15375145; 10983982								EcoCyc:EG11507-MONOMER;ECOL316407:JW3146-MONOMER;MetaCyc:EG11507-MONOMER;
COF_ECOLI	1zk4_	E11184	0.502	251	272	4	HMP-PP phosphatase (EC 3.6.1.-)	cof b0446 JW0436	COFACTOR: Name=Mg(2+); Xref=ChEBI:CHEBI:18420; Evidence={ECO:0000255|HAMAP-Rule:MF_01847, ECO:0000269|PubMed:16990279}; Name=Mn(2+); Xref=ChEBI:CHEBI:29035; Evidence={ECO:0000255|HAMAP-Rule:MF_01847, ECO:0000269|PubMed:16990279}; Name=Co(2+); Xref=ChEBI:CHEBI:48828; Evidence={ECO:0000255|HAMAP-Rule:MF_01847, ECO:0000269|PubMed:16990279}; Name=Zn(2+); Xref=ChEBI:CHEBI:29105; Evidence={ECO:0000255|…		3.6.1.-	BIOPHYSICOCHEMICAL PROPERTIES: Kinetic parameters: KM=0.68 mM for PLP (with magnesium ions as cofactor and at pH 9) {ECO:0000269|PubMed:16990279}; KM=2.5 mM for 2-deoxyglucose-6-P (with magnesium ions as cofactor and at pH 9) {ECO:0000269|PubMed:16990279};			ACT_SITE 8 8 Nucleophile. {ECO:0000255|HAMAP-Rule:MF_01847}.				METAL 8 8 Magnesium. {ECO:0000255|HAMAP-Rule:MF_01847}.; METAL 10 10 Magnesium; via carbonyl oxygen. {ECO:0000255|HAMAP-Rule:MF_01847}.; METAL 212 212 Magnesium. {ECO:0000255|HAMAP-Rule:MF_01847}.		BIOPHYSICOCHEMICAL PROPERTIES: ; pH dependence: Optimum pH is between 6 and 7.5. {ECO:0000269|PubMed:16990279};		FUNCTION: Catalyzes the hydrolysis of 4-amino-2-methyl-5-hydroxymethylpyrimidine pyrophosphate (HMP-PP) to 4-amino-2-methyl-5-hydroxymethylpyrimidine phosphate (HMP-P). Can also hydrolyze other substrates such as MeO-HMP-PP and 4-amino-2-trifluoromethyl 5-hydroxymethylpyrimidine pyrophosphate (CF3-HMP-PP) to give MeO-HMP-P and 4-amino-2-trifluoromethyl-5-hydroxymethylpyrimidine phosphate. This hy…			cytoplasm [GO:0005737]; magnesium ion binding [GO:0000287]; nucleoside-diphosphatase activity [GO:0017110]; phosphatase activity [GO:0016791]; antibiotic catabolic process [GO:0017001]; dephosphorylation [GO:0016311]; thiamine biosynthetic process [GO:0009228]	GO:0017001; GO:0005737; GO:0016311; GO:0000287; GO:0017110; GO:0016791; GO:0009228	P0A6F5					9278503; 16738553; 15292217; 16990279								EcoCyc:G6246-MONOMER;ECOL316407:JW0436-MONOMER;MetaCyc:G6246-MONOMER;
SUCC_ECOLI	1zk4_	E12953	0.527	251	388	3.6	Succinyl-CoA ligase [ADP-forming] subunit beta (EC 6.2.1.5) (Succinyl-CoA synthetase subunit beta) (SCS-beta)	sucC b0728 JW0717	COFACTOR: Name=Mg(2+); Xref=ChEBI:CHEBI:18420; Evidence={ECO:0000250}; Name=Mn(2+); Xref=ChEBI:CHEBI:29035; Evidence={ECO:0000250}; ; Note=Binds 1 Mg(2+) or Mn(2+) ion per subunit. {ECO:0000250};	ENZYME REGULATION: Exhibits two interesting properties: "substrate synergism", in which the enzyme is most active for the catalysis of its partial reactions only when all the substrate-binding sites are occupied, and "catalytic cooperativity" between alternating active sites in the tetramer, whereby the interaction of substrates (particularly ATP) at one site is needed to promote catalysis at the…	6.2.1.5		PATHWAY: Carbohydrate metabolism; tricarboxylic acid cycle; succinate from succinyl-CoA (ligase route): step 1/1.						METAL 197 197 Magnesium or manganese. {ECO:0000250}.; METAL 199 199 Magnesium or manganese. {ECO:0000250}.	NP_BIND 35 108 ATP. {ECO:0000250}.			FUNCTION: During aerobic metabolism it functions in the citric acid cycle, coupling the hydrolysis of succinyl-CoA to the synthesis of ATP and thus represents an important site of substrate-level phosphorylation. It can also function in the other direction for anabolic purposes, and this may be particularly important for providing succinyl-CoA during anaerobic growth when the oxidative route from…	CATALYTIC ACTIVITY: ATP + succinate + CoA = ADP + phosphate + succinyl-CoA.		cytoplasm [GO:0005737]; succinate-CoA ligase complex (ADP-forming) [GO:0009361]; ATP binding [GO:0005524]; magnesium ion binding [GO:0000287]; manganese ion binding [GO:0030145]; succinate-CoA ligase (ADP-forming) activity [GO:0004775]; tricarboxylic acid cycle [GO:0006099]	GO:0005524; GO:0005737; GO:0000287; GO:0030145; GO:0004775; GO:0009361; GO:0006099	P0AGE9					3002435; 8905232; 9278503; 16738553; 9298646; 9298644; 8144675; 9917402; 10625475								EcoCyc:SUCCCOASYN-BETA;ECOL316407:JW0717-MONOMER;MetaCyc:SUCCCOASYN-BETA;	6.2.1.5;
RMLD_ECOLI	1zk4_	E12699	0.734	251	299	10.4	dTDP-4-dehydrorhamnose reductase (EC 1.1.1.133) (dTDP-4-keto-L-rhamnose reductase) (dTDP-6-deoxy-L-lyxo-4-hexulose reductase) (dTDP-6-deoxy-L-mannose dehydrogenase) (dTDP-L-rhamnose synthase)	rfbD rmlD b2040 JW2025	COFACTOR: Name=Mg(2+); Xref=ChEBI:CHEBI:18420; Evidence={ECO:0000250}; ; Note=Binds 1 Mg(2+) ion per monomer. {ECO:0000250};		1.1.1.133		PATHWAY: Carbohydrate biosynthesis; dTDP-L-rhamnose biosynthesis.; PATHWAY: Bacterial outer membrane biogenesis; LPS O-antigen biosynthesis.			BINDING 12 12 NAD; via amide nitrogen. {ECO:0000250}.; BINDING 102 102 NADP; via carbonyl oxygen. {ECO:0000250}.; BINDING 153 153 Substrate; via amide nitrogen. {ECO:0000250}.; BINDING 154 154 NAD; via amide nitrogen. {ECO:0000250}.; BINDING 223 223 Substrate. {ECO:0000250}.; BINDING 260 260 Substrate. {ECO:0000250}.				NP_BIND 7 11 NAD. {ECO:0000250}.; NP_BIND 11 12 NADP. {ECO:0000250}.; NP_BIND 30 31 NAD. {ECO:0000250}.; NP_BIND 39 40 NAD/NADP. {ECO:0000250}.; NP_BIND 62 65 NAD. {ECO:0000250}.; NP_BIND 63 65 NADP. {ECO:0000250}.; NP_BIND 128 132 NAD/NADP. {ECO:0000250}.			FUNCTION: Catalyzes the reduction of dTDP-6-deoxy-L-lyxo-4-hexulose to yield dTDP-L-rhamnose. RmlD uses NADH and NADPH nearly equally well (By similarity). {ECO:0000250}.	CATALYTIC ACTIVITY: dTDP-beta-L-rhamnose + NADP(+) = dTDP-4-dehydro-beta-L-rhamnose + NADPH.		dTDP-4-dehydrorhamnose reductase activity [GO:0008831]; metal ion binding [GO:0046872]; dTDP-rhamnose biosynthetic process [GO:0019305]; extracellular polysaccharide biosynthetic process [GO:0045226]; lipopolysaccharide biosynthetic process [GO:0009103]; O antigen biosynthetic process [GO:0009243]	GO:0009243; GO:0008831; GO:0019305; GO:0045226; GO:0009103; GO:0046872						7517391; 9097040; 9278503; 16738553								EcoCyc:DTDPDEHYRHAMREDUCT-MONOMER;ECOL316407:JW2025-MONOMER;MetaCyc:DTDPDEHYRHAMREDUCT-MONOMER;
COABC_ECOLI	1zk4_	E11175	0.585	251	406	8.8	Coenzyme A biosynthesis bifunctional protein CoaBC (DNA/pantothenate metabolism flavoprotein) [Includes: Phosphopantothenoylcysteine decarboxylase (PPCDC) (EC 4.1.1.36) (CoaC); Phosphopantothenate--cysteine ligase (EC 6.3.2.5) (CoaB) (PPC synthetase) (PPCS) (Phosphopantothenoylcysteine synthase)]	coaBC dfp b3639 JW5642	COFACTOR: Name=Mg(2+); Xref=ChEBI:CHEBI:18420; ; COFACTOR: Name=FMN; Xref=ChEBI:CHEBI:58210; ; Note=Binds 1 FMN per subunit.;		4.1.1.36; 6.3.2.5		PATHWAY: Cofactor biosynthesis; coenzyme A biosynthesis; CoA from (R)-pantothenate: step 2/5.; PATHWAY: Cofactor biosynthesis; coenzyme A biosynthesis; CoA from (R)-pantothenate: step 3/5.		ACT_SITE 158 158 Proton donor. {ECO:0000305}.	BINDING 125 125 Substrate. {ECO:0000250}.; BINDING 279 279 CTP.; BINDING 289 289 CTP.; BINDING 341 341 CTP.; BINDING 345 345 CTP.							FUNCTION: Catalyzes two steps in the biosynthesis of coenzyme A. In the first step cysteine is conjugated to 4'-phosphopantothenate to form 4-phosphopantothenoylcysteine, in the latter compound is decarboxylated to form 4'-phosphopantotheine.	CATALYTIC ACTIVITY: N-((R)-4'-phosphopantothenoyl)-L-cysteine = pantotheine 4'-phosphate + CO(2).; CATALYTIC ACTIVITY: CTP + (R)-4'-phosphopantothenate + L-cysteine = CMP + diphosphate + N-((R)-4'-phosphopantothenoyl)-L-cysteine.		FMN binding [GO:0010181]; metal ion binding [GO:0046872]; phosphopantothenate--cysteine ligase activity [GO:0004632]; phosphopantothenoylcysteine decarboxylase activity [GO:0004633]; coenzyme A biosynthetic process [GO:0015937]; pantothenate catabolic process [GO:0015941]	GO:0010181; GO:0015937; GO:0046872; GO:0015941; GO:0004632; GO:0004633						7686882; 9278503; 16738553; 10922366; 6139280; 11278255; 11358972; 12140293; 14686929; 15530362								EcoCyc:EG10004-MONOMER;ECOL316407:JW5642-MONOMER;MetaCyc:EG10004-MONOMER;	6.3.2.5;
RSMC_ECOLI	1zk4_	E12813	0.535	251	343	3.2	Ribosomal RNA small subunit methyltransferase C (EC 2.1.1.172) (16S rRNA m2G1207 methyltransferase) (rRNA (guanine-N(2)-)-methyltransferase RsmC)	rsmC yjjT b4371 JW4333	COFACTOR: Name=Mg(2+); Xref=ChEBI:CHEBI:18420;		2.1.1.172												FUNCTION: Specifically methylates the guanine in position 1207 of 16S rRNA in the 30S particle.	CATALYTIC ACTIVITY: S-adenosyl-L-methionine + guanine(1207) in 16S rRNA = S-adenosyl-L-homocysteine + N(2)-methylguanine(1207) in 16S rRNA.		cytoplasm [GO:0005737]; 16S rRNA (guanine(1207)-N(2))-methyltransferase activity [GO:0052914]; nucleic acid binding [GO:0003676]; rRNA (guanine-N2-)-methyltransferase activity [GO:0008990]; rRNA base methylation [GO:0070475]; rRNA methylation [GO:0031167]	GO:0052914; GO:0005737; GO:0003676; GO:0008990; GO:0070475; GO:0031167		SUBCELLULAR LOCATION: Cytoplasm {ECO:0000305}.				7610040; 9278503; 16738553; 9873033; 17576679								EcoCyc:G7950-MONOMER;ECOL316407:JW4333-MONOMER;MetaCyc:G7950-MONOMER;	2.1.1.172;
UBIX_ECOLI	1zk4_	E13100	0.541	251	189	4.2	3-octaprenyl-4-hydroxybenzoate carboxy-lyase partner protein (EC 4.1.1.-) (Polyprenyl p-hydroxybenzoate decarboxylase)	ubiX dedF b2311 JW2308	COFACTOR: Name=FMN; Xref=ChEBI:CHEBI:58210; Evidence={ECO:0000250}; ; Note=Binds 1 FMN per subunit. {ECO:0000250};		4.1.1.-		PATHWAY: Cofactor biosynthesis; ubiquinone biosynthesis.			BINDING 37 37 FMN. {ECO:0000250}.; BINDING 123 123 FMN. {ECO:0000250}.				NP_BIND 10 12 FMN. {ECO:0000250}.; NP_BIND 88 91 FMN. {ECO:0000250}.			FUNCTION: Acts in concert with UbiD to perform the decarboxylation of 4-hydroxy-3-octaprenyl-benzoate, a step in the biosynthesis of coenzyme Q. Nevertheless, it is not clear how UbiX and UbiD act together and if UbiX has itself a decarboxylase activity. UbiX may function to deliver the substrate to its UbiD partner, which performs the decarboxylation step. {ECO:0000269|PubMed:16923914, ECO:00002…			3-octaprenyl-4-hydroxybenzoate carboxy-lyase activity [GO:0008694]; ubiquinone biosynthetic process [GO:0006744]	GO:0008694; GO:0006744						3040734; 9205837; 9278503; 16738553; 12799002; 16923914; 17889824								EcoCyc:UBIX-MONOMER;ECOL316407:JW2308-MONOMER;MetaCyc:UBIX-MONOMER;
GPH_ECOLI	1zk4_	E11724	0.511	251	252	2	Phosphoglycolate phosphatase (PGP) (PGPase) (EC 3.1.3.18)	gph yhfE b3385 JW3348	COFACTOR: Name=chloride; Xref=ChEBI:CHEBI:17996; ; COFACTOR: Name=Mg(2+); Xref=ChEBI:CHEBI:18420;		3.1.3.18	BIOPHYSICOCHEMICAL PROPERTIES: Kinetic parameters: KM=210 uM for 2P-Gly {ECO:0000269|PubMed:13129953, ECO:0000269|PubMed:16990279}; KM=8.9 mM for acetyl-phosphate (with magnesium ions as cofactor and at pH 9) {ECO:0000269|PubMed:13129953, ECO:0000269|PubMed:16990279}; KM=0.13 mM for imido-diphosphate (with magnesium ions as cofactor and at pH 9) {ECO:0000269|PubMed:13129953, ECO:0000269|PubMed:16…	PATHWAY: Organic acid metabolism; glycolate biosynthesis; glycolate from 2-phosphoglycolate: step 1/1.		ACT_SITE 13 13 Nucleophile. {ECO:0000250}.				METAL 13 13 Magnesium. {ECO:0000250}.; METAL 15 15 Magnesium. {ECO:0000250}.; METAL 192 192 Magnesium. {ECO:0000250}.		BIOPHYSICOCHEMICAL PROPERTIES: ; pH dependence: Optimum pH is 6.9. {ECO:0000269|PubMed:13129953, ECO:0000269|PubMed:16990279};		FUNCTION: Specifically catalyzes the dephosphorylation of 2-phosphoglycolate (2P-Gly). Is involved in the dissimilation of the intracellular 2-phosphoglycolate formed during the DNA repair of 3'-phosphoglycolate ends, a major class of DNA lesions induced by oxidative stress. {ECO:0000269|PubMed:16990279}.	CATALYTIC ACTIVITY: 2-phosphoglycolate + H(2)O = glycolate + phosphate. {ECO:0000269|PubMed:10572959}.		chloride ion binding [GO:0031404]; magnesium ion binding [GO:0000287]; phosphoglycolate phosphatase activity [GO:0008967]; carbohydrate metabolic process [GO:0005975]; dephosphorylation [GO:0016311]; DNA repair [GO:0006281]; glycolate biosynthetic process [GO:0046295]	GO:0006281; GO:0005975; GO:0031404; GO:0016311; GO:0046295; GO:0000287; GO:0008967						7603433; 9278503; 16738553; 10572959; 13129953; 16990279								EcoCyc:GPH-MONOMER;ECOL316407:JW3348-MONOMER;MetaCyc:GPH-MONOMER;
FABG_ECOLI	1zk4_	E11438	1.203	251	244	28.3	3-oxoacyl-[acyl-carrier-protein] reductase FabG (EC 1.1.1.100) (3-ketoacyl-acyl carrier protein reductase) (Beta-Ketoacyl-acyl carrier protein reductase) (Beta-ketoacyl-ACP reductase)	fabG b1093 JW1079		ENZYME REGULATION: Inhibited by cinnamic acid derivatives. {ECO:0000269|PubMed:18977209}.	1.1.1.100		PATHWAY: Lipid metabolism; fatty acid biosynthesis.		ACT_SITE 151 151 Proton acceptor. {ECO:0000255|PROSITE-ProRule:PRU10001}.	BINDING 37 37 NADP. {ECO:0000269|PubMed:15016358}.; BINDING 86 86 NADP; via carbonyl oxygen. {ECO:0000269|PubMed:15016358}.; BINDING 138 138 Substrate. {ECO:0000250}.; BINDING 184 184 NADP; via amide nitrogen and carbonyl oxygen. {ECO:0000269|PubMed:15016358}.			METAL 50 50 Calcium 1; via carbonyl oxygen; shared with dimeric partner.; METAL 53 53 Calcium 1; via carbonyl oxygen; shared with dimeric partner.; METAL 145 145 Calcium 2.; METAL 233 233 Calcium 3; shared with dimeric partner.; METAL 234 234 Calcium 3; via carbonyl oxygen; shared with dimeric partner.	NP_BIND 12 15 NADP. {ECO:0000269|PubMed:15016358}.; NP_BIND 59 60 NADP. {ECO:0000269|PubMed:15016358}.; NP_BIND 151 155 NADP. {ECO:0000269|PubMed:15016358}.	BIOPHYSICOCHEMICAL PROPERTIES: ; pH dependence: Optimum pH is between 6.0 and 7.0. {ECO:0000269|PubMed:4381013};		FUNCTION: Catalyzes the NADPH-dependent reduction of beta-ketoacyl-ACP substrates to beta-hydroxyacyl-ACP products, the first reductive step in the elongation cycle of fatty acid biosynthesis. {ECO:0000269|PubMed:14996818, ECO:0000269|PubMed:8631920}.	CATALYTIC ACTIVITY: (3R)-3-hydroxyacyl-[acyl-carrier-protein] + NADP(+) = 3-oxoacyl-[acyl-carrier-protein] + NADPH. {ECO:0000269|PubMed:8631920}.		3-oxoacyl-[acyl-carrier-protein] reductase (NADPH) activity [GO:0004316]; identical protein binding [GO:0042802]; metal ion binding [GO:0046872]; NAD binding [GO:0051287]; NADP binding [GO:0050661]; biotin biosynthetic process [GO:0009102]; fatty acid biosynthetic process [GO:0006633]; fatty acid elongation [GO:0030497]; lipid biosynthetic process [GO:0008610]	GO:0004316; GO:0051287; GO:0050661; GO:0009102; GO:0006633; GO:0030497; GO:0042802; GO:0008610; GO:0046872						1556094; 8905232; 9278503; 16738553; 1314802; 4381013; 8631920; 14996818; 18977209; 11669613; 15016358								EcoCyc:3-OXOACYL-ACP-REDUCT-MONOMER;ECOL316407:JW1079-MONOMER;MetaCyc:3-OXOACYL-ACP-REDUCT-MONOMER;	1.1.1.100;
YGFF_ECOLI	1zk4_	E13817	1.199	251	247	30	Uncharacterized oxidoreductase YgfF (EC 1.-.-.-)	ygfF yqfD b2902 JW2870			1.-.-.-				ACT_SITE 156 156 Proton acceptor. {ECO:0000255|PROSITE-ProRule:PRU10001}.	BINDING 142 142 Substrate. {ECO:0000250}.				NP_BIND 4 28 NAD or NADP. {ECO:0000250}.						oxidoreductase activity [GO:0016491]	GO:0016491						9278503; 16738553; 7764507;								EcoCyc:G7514-MONOMER;ECOL316407:JW2870-MONOMER;RETL1328306-WGS:GSTH-3971-MONOMER;
FOLM_ECOLI	1zk4_	E11552	1.191	251	240	21.7	Dihydromonapterin reductase (H(2)-MPt reductase) (EC 1.5.1.-) (Dihydrofolate reductase) (DHFR) (EC 1.5.1.3)	folM ydgB b1606 JW1598		ENZYME REGULATION: Inhibited by methotrexate. {ECO:0000269|PubMed:14617668}.	1.5.1.-; 1.5.1.3	BIOPHYSICOCHEMICAL PROPERTIES: Kinetic parameters: KM=9.5 uM for 7,8-dihydrofolate (at pH 6.0) {ECO:0000269|PubMed:14617668}; KM=147 uM for 7,8-dihydromonapterin (at pH 6.0) {ECO:0000269|PubMed:19897652}; KM=1.9 uM for NADPH (at pH 6.0) {ECO:0000269|PubMed:14617668}; Vmax=0.083 umol/min/mg enzyme with 7,8-dihydrofolate as substrate {ECO:0000269|PubMed:14617668}; Vmax=5.99 umol/min/mg enzyme with …			ACT_SITE 152 152 Proton acceptor. {ECO:0000255|PROSITE-ProRule:PRU10001}.						BIOPHYSICOCHEMICAL PROPERTIES: ; pH dependence: Optimum pH is 4.7. {ECO:0000269|PubMed:14617668};		FUNCTION: Catalyzes the reduction of dihydromonapterin to tetrahydromonapterin. Also has lower activity with dihydrofolate. {ECO:0000269|PubMed:19897652}.	CATALYTIC ACTIVITY: 5,6,7,8-tetrahydrofolate + NADP(+) = 7,8-dihydrofolate + NADPH. {ECO:0000269|PubMed:14617668}.; CATALYTIC ACTIVITY: 5,6,7,8-tetrahydromonapterin + NADP(+) = 7,8-dihydromonapterin + NADPH. {ECO:0000269|PubMed:19897652}.		dihydrofolate reductase activity [GO:0004146]; dihydromonapterin reductase activity [GO:0071172]; one-carbon metabolic process [GO:0006730]	GO:0004146; GO:0071172; GO:0006730						9097039; 9278503; 16738553; 14617668; 19897652								EcoCyc:G6862-MONOMER;ECOL316407:JW1598-MONOMER;MetaCyc:G6862-MONOMER;
YOHF_ECOLI	1zk4_	E14189	1.19	251	253	26.7	Uncharacterized oxidoreductase YohF (EC 1.-.-.-)	yohF yohE b2137 JW2125			1.-.-.-				ACT_SITE 153 153 Proton acceptor. {ECO:0000255|PROSITE-ProRule:PRU10001}.	BINDING 140 140 Substrate. {ECO:0000250}.				NP_BIND 6 30 NAD or NADP. {ECO:0000250}.						oxidoreductase activity [GO:0016491]	GO:0016491						9278503; 16738553								EcoCyc:EG12019-MONOMER;ECOL316407:JW2125-MONOMER;
UCPA_ECOLI	1zk4_	E13101	1.186	251	263	28.7	Oxidoreductase UcpA (EC 1.-.-.-)	ucpA yfeF b2426 JW5394			1.-.-.-				ACT_SITE 155 155 Proton acceptor. {ECO:0000250}.	BINDING 141 141 Substrate. {ECO:0000250}.				NP_BIND 10 32 NAD or NADP. {ECO:0000250}.						oxidoreductase activity [GO:0016491]	GO:0016491						9241368; 9205837; 9278503; 16738553; 2188959; 7984428								EcoCyc:EG12133-MONOMER;ECOL316407:JW5394-MONOMER;
ENTA_ECOLI	1zk4_	E11397	1.166	251	248	27.4	2,3-dihydro-2,3-dihydroxybenzoate dehydrogenase (DiDHB-DH) (EC 1.3.1.28) (Trans-2,3-dihydro-2,3-dihydroxybenzoate dehydrogenase)	entA b0596 JW0588		ENZYME REGULATION: Inhibited by cis-2-hydroxy-3-cyclohexen-1-carboxylate, cis-2-hydroxycyclohexane-1-carboxylate and trans-2-hydroxycyclohexane-1-carboxylate. {ECO:0000269|PubMed:2144454}.	1.3.1.28	BIOPHYSICOCHEMICAL PROPERTIES: ; Kinetic parameters: KM=0.26 mM for methyl 2,3-dihydro-2,3-dihydroxybenzoate (at pH 7.4 and 37 degrees Celsius) {ECO:0000269|PubMed:2144454}; KM=0.3 mM for 2,3-dihydro-2,3-dihydroxybenzoate (at pH 7.4 and 37 degrees Celsius) {ECO:0000269|PubMed:2144454}; KM=1.7 mM for methyl-3-hydroxy-1,4-cyclohexadiene-1-carboxylate (at pH 7.4 and 37 degrees Celsius) {ECO:0000269|…	PATHWAY: Siderophore biosynthesis; enterobactin biosynthesis. {ECO:0000305}.		ACT_SITE 144 144 Proton acceptor. {ECO:0000255|PROSITE-ProRule:PRU10001}.	BINDING 131 131 Substrate. {ECO:0000250}.				NP_BIND 9 33 NAD. {ECO:0000250}.			FUNCTION: Involved in the biosynthesis of the siderophore enterobactin (enterochelin), which is a macrocyclic trimeric lactone of N-(2,3-dihydroxybenzoyl)-serine. Catalyzes the reversible NAD-dependent oxidation of the C3-hydroxyl group of 2,3-dihydro-2,3-dihydroxybenzoate (2,3-diDHB), producing the transient intermediate 2-hydroxy-3-oxo-4,6-cyclohexadiene-1-carboxylate, which undergoes rapid aro…	CATALYTIC ACTIVITY: 2,3-dihydro-2,3-dihydroxybenzoate + NAD(+) = 2,3-dihydroxybenzoate + NADH. {ECO:0000269|PubMed:2144454}.		2,3-dihydro-2,3-dihydroxybenzoate dehydrogenase activity [GO:0008667]; identical protein binding [GO:0042802]; enterobactin biosynthetic process [GO:0009239]	GO:0008667; GO:0009239; GO:0042802						2521621; 2521622; 9278503; 16738553; 2144454; 21166461; 16790929								EcoCyc:ENTA-MONOMER;ECOL316407:JW0588-MONOMER;MetaCyc:ENTA-MONOMER;
IDNO_ECOLI	1zk4_	E11894	1.148	251	254	27.9	Gluconate 5-dehydrogenase (EC 1.1.1.69) (5-keto-D-gluconate 5-reductase)	idnO yjgU b4266 JW4223			1.1.1.69		PATHWAY: Carbohydrate acid metabolism; L-idonate degradation.		ACT_SITE 158 158 Proton acceptor. {ECO:0000255|PROSITE-ProRule:PRU10001}.	BINDING 145 145 Substrate. {ECO:0000250}.				NP_BIND 13 37 NADP. {ECO:0000250}.			FUNCTION: Catalyzes a reversible reduction of 5-ketoglutanate to form D-gluconate. Dependent on NADP, almost inactive with NAD. {ECO:0000269|PubMed:9658018}.	CATALYTIC ACTIVITY: D-gluconate + NAD(P)(+) = 5-dehydro-D-gluconate + NAD(P)H.		cytoplasm [GO:0005737]; gluconate 5-dehydrogenase activity [GO:0008874]; D-gluconate metabolic process [GO:0019521]; L-idonate catabolic process [GO:0046183]	GO:0019521; GO:0046183; GO:0005737; GO:0008874		SUBCELLULAR LOCATION: Cytoplasm {ECO:0000305}.				7610040; 9278503; 16738553; 9658018								EcoCyc:GLUCONREDUCT-MONOMER;ECOL316407:JW4223-MONOMER;MetaCyc:GLUCONREDUCT-MONOMER;RETL1328306-WGS:GSTH-5128-MONOMER;RETL1328306-WGS:GSTH-6754-MONOMER;
KDUD_ECOLI	1zk4_	E11988	1.145	251	253	25.9	2-dehydro-3-deoxy-D-gluconate 5-dehydrogenase (EC 1.1.1.127) (2-deoxy-D-gluconate 3-dehydrogenase) (2-keto-3-deoxygluconate 5-dehydrogenase) (2-keto-3-deoxygluconate oxidoreductase) (KDG oxidoreductase) (20-ketosteroid reductase) (EC 1.1.1.-)	kduD ygeC yqeD b2842 JW2810			1.1.1.127; 1.1.1.-	BIOPHYSICOCHEMICAL PROPERTIES: ; Kinetic parameters: KM=30 mM for 2-keto-3-deoxygluconate {ECO:0000269|Ref.4}; KM=0.230 mM for 11-deoxycorticosterone {ECO:0000269|PubMed:24509771}; KM=0.190 mM for 11-deoxycortisol {ECO:0000269|PubMed:24509771}; KM=544.8 mM for D-gluconate {ECO:0000269|PubMed:24509771}; KM=184.5 mM for 5-keto-D-gluconate {ECO:0000269|PubMed:24509771}; KM=3231 mM for 1,2-propanedio…			ACT_SITE 158 158 Proton acceptor. {ECO:0000255|PROSITE-ProRule:PRU10001}.	BINDING 145 145 Substrate. {ECO:0000250}.				NP_BIND 14 38 NAD. {ECO:0000250}.	BIOPHYSICOCHEMICAL PROPERTIES: ; pH dependence: Optimum pH is 7.0 for the reduction of 11-DOC, and 9.5 for the oxidation of D-gluconate. {ECO:0000269|PubMed:24509771};	BIOPHYSICOCHEMICAL PROPERTIES: ; Temperature dependence: Optimum temperature is 37 degrees Celsius for the reduction of 11-DOC. {ECO:0000269|PubMed:24509771};	FUNCTION: Catalyzes the reversible reduction of 2,5-diketo-3-deoxygluconate (DKII or 4,6-dihydroxy-2,5-dioxohexanoate) into 2-keto-3-deoxygluconate (KDG or 2-dehydro-3-deoxygluconate) with a concomitant oxidation of NADH (Ref.4). To a lesser extent, can also reduce 5-keto-D-gluconate and oxidize D-gluconate and 1,2-propanediol (PubMed:24509771). Together with KduI, seems to play a role in the cat…	CATALYTIC ACTIVITY: 2-dehydro-3-deoxy-D-gluconate + NAD(+) = (4S)-4,6-dihydroxy-2,5-dioxohexanoate + NADH. {ECO:0000269|Ref.4}.; CATALYTIC ACTIVITY: 4-pregnen-20,21-diol-3-one + NAD(+) = 11-deoxycorticosterone + NADH. {ECO:0000269|PubMed:24509771}.		2-dehydro-3-deoxy-D-gluconate 5-dehydrogenase activity [GO:0047001]; 2-deoxy-D-gluconate 3-dehydrogenase activity [GO:0008678]; NAD binding [GO:0051287]; D-galacturonate catabolic process [GO:0019698]; D-glucuronate catabolic process [GO:0042840]	GO:0047001; GO:0008678; GO:0019698; GO:0042840; GO:0051287						9278503; 16738553; 2836407; 1766386; 15528647; 22427493; 23437267; 24509771								EcoCyc:KDUD-MONOMER;ECOL316407:JW2810-MONOMER;RETL1328306-WGS:GSTH-5166-MONOMER;RETL1328306-WGS:GSTH-6266-MONOMER;
HDHA_ECOLI	1zk4_	E11774	1.145	251	255	28.3	7-alpha-hydroxysteroid dehydrogenase (7-alpha-HSDH) (EC 1.1.1.159)	hdhA hsdH b1619 JW1611			1.1.1.159				ACT_SITE 159 159 Proton acceptor.	BINDING 146 146 Substrate.; BINDING 163 163 NAD. {ECO:0000269|PubMed:8672472}.				NP_BIND 18 42 NAD. {ECO:0000269|PubMed:8672472}.			FUNCTION: 7-alpha-dehydroxylation of cholic acid, yielding deoxycholic acid and lithocholic acid, respectively. Highest affinity with taurochenodeoxycholic acid.	CATALYTIC ACTIVITY: 3-alpha,7-alpha,12-alpha-trihydroxy-5-beta-cholanate + NAD(+) = 3-alpha,12-alpha-dihydroxy-7-oxo-5-beta-cholanate + NADH.		cytosol [GO:0005829]; cholate 7-alpha-dehydrogenase activity [GO:0008709]; bile acid catabolic process [GO:0030573]	GO:0030573; GO:0008709; GO:0005829						2007545; 9097039; 9278503; 16738553; 9722677; 8672472								EcoCyc:7-ALPHA-HYDROXYSTEROID-DEH-MONOMER;ECOL316407:JW1611-MONOMER;MetaCyc:7-ALPHA-HYDROXYSTEROID-DEH-MONOMER;	1.1.1.159;
YGCW_ECOLI	1zk4_	E13799	1.143	251	261	28.7	Uncharacterized oxidoreductase YgcW (EC 1.-.-.-)	ygcW b2774 JW5443			1.-.-.-				ACT_SITE 166 166 Proton acceptor. {ECO:0000255|PROSITE-ProRule:PRU10001}.	BINDING 153 153 Substrate. {ECO:0000250}.				NP_BIND 22 46 NAD or NADP. {ECO:0000250}.						oxidoreductase activity [GO:0016491]; cellular response to DNA damage stimulus [GO:0006974]	GO:0006974; GO:0016491						9278503; 16738553; 9205837								EcoCyc:G7440-MONOMER;ECOL316407:JW5443-MONOMER;
YCIK_ECOLI	1zk4_	E13445	1.141	251	252	20.7	Uncharacterized oxidoreductase YciK (EC 1.-.-.-)	yciK b1271 JW1263			1.-.-.-				ACT_SITE 165 165 Proton acceptor. {ECO:0000255|PROSITE-ProRule:PRU10001}.	BINDING 152 152 Substrate. {ECO:0000250}.				NP_BIND 16 40 NADP. {ECO:0000250}.						oxidoreductase activity [GO:0016491]	GO:0016491						9097039; 9278503; 16738553; 1885549								EcoCyc:EG11759-MONOMER;ECOL316407:JW1263-MONOMER;RETL1328306-WGS:GSTH-1439-MONOMER;
SRLD_ECOLI	1zk4_	E12930	1.133	251	259	24.7	Sorbitol-6-phosphate 2-dehydrogenase (EC 1.1.1.140) (Glucitol-6-phosphate dehydrogenase) (Ketosephosphate reductase)	srlD gutD b2705 JW2674			1.1.1.140		PATHWAY: Carbohydrate metabolism; D-sorbitol degradation; D-fructose 6-phosphate from D-sorbitol 6-phosphate: step 1/1.		ACT_SITE 154 154 Proton acceptor. {ECO:0000255|PROSITE-ProRule:PRU10001}.	BINDING 141 141 Substrate. {ECO:0000250}.				NP_BIND 4 33 NAD. {ECO:0000250}.				CATALYTIC ACTIVITY: D-sorbitol 6-phosphate + NAD(+) = D-fructose 6-phosphate + NADH.		sorbitol-6-phosphate 2-dehydrogenase activity [GO:0009010]; sorbitol catabolic process [GO:0006062]	GO:0006062; GO:0009010						3553176; 9205837; 9278503; 16738553; 6384188					853206;			EcoCyc:SORB6PDEHYDROG-MONOMER;ECOL316407:JW2674-MONOMER;MetaCyc:SORB6PDEHYDROG-MONOMER;
HCAB_ECOLI	1zk4_	E11762	1.093	251	270	21.9	3-phenylpropionate-dihydrodiol/cinnamic acid-dihydrodiol dehydrogenase (EC 1.3.1.87) (2,3-dihydroxy-2,3-dihydrophenylpropionate dehydrogenase) (3-(cis-5,6-dihydroxycyclohexa-1,3-dien-1-yl)propanoate dehydrogenase) (CI-dihydrodiol dehydrogenase) (Cis-3-(2-carboxyethenyl)-3,5-cyclohexadiene-1,2-diol dehydrogenase) (Cis-3-(2-carboxyethyl)-3,5-cyclohexadiene-1,2-diol dehydrogenase) (PP-dihydrodiol de…	hcaB phdD yfhX b2541 JW2525			1.3.1.87		PATHWAY: Aromatic compound metabolism; 3-phenylpropanoate degradation.		ACT_SITE 156 156 Proton acceptor. {ECO:0000250}.	BINDING 143 143 Substrate. {ECO:0000250}.				NP_BIND 10 34 NAD. {ECO:0000250}.			FUNCTION: Converts 3-phenylpropionate-dihydrodiol (PP-dihydrodiol) and cinnamic acid-dihydrodiol (CI-dihydrodiol) into 3-(2,3-dihydroxylphenyl)propanoic acid (DHPP) and 2,3-dihydroxicinnamic acid (DHCI), respectively. {ECO:0000250}.	CATALYTIC ACTIVITY: 3-(cis-5,6-dihydroxycyclohexa-1,3-dien-1-yl)propanoate + NAD(+) = 3-(2,3-dihydroxyphenyl)propanoate + NADH. {ECO:0000269|PubMed:9603882}.; CATALYTIC ACTIVITY: (2E)-3-(cis-5,6-dihydroxycyclohexa-1,3-dien-1-yl)prop-2-enoate + NAD(+) = (2E)-3-(2,3-dihydroxyphenyl)prop-2-enoate + NADH. {ECO:0000269|PubMed:9603882}.		2,3-dihydroxy-2,3-dihydro-phenylpropionate dehydrogenase activity [GO:0018498]; 3-phenylpropionate catabolic process [GO:0019380]	GO:0018498; GO:0019380						9205837; 9278503; 16738553; 9603882								EcoCyc:PHENPRODIOLDEHYDROG-MONOMER;MetaCyc:PHENPRODIOLDEHYDROG-MONOMER;
YGHA_ECOLI	1zk4_	E13840	1.087	251	294	31.1	Uncharacterized oxidoreductase YghA (EC 1.-.-.-)	yghA b3003 JW2972			1.-.-.-				ACT_SITE 199 199 Proton acceptor. {ECO:0000255|PROSITE-ProRule:PRU10001}.	BINDING 186 186 Substrate. {ECO:0000250}.				NP_BIND 53 77 NAD or NADP. {ECO:0000250}.						oxidoreductase activity [GO:0016491]	GO:0016491						9278503; 16738553; 2670903; 18723842								EcoCyc:EG11292-MONOMER;ECOL316407:JW2972-MONOMER;
YDFG_ECOLI	1zk4_	E13513	1.045	251	248	19.8	NADP-dependent 3-hydroxy acid dehydrogenase YdfG (EC 1.1.1.-) (Malonic semialdehyde reductase) (EC 1.1.1.298)	ydfG b1539 JW1532			1.1.1.-; 1.1.1.298	BIOPHYSICOCHEMICAL PROPERTIES: ; Kinetic parameters: KM=0.54 mM for NADP(+) (at pH 9 and at 30 degrees Celsius) {ECO:0000269|PubMed:12535615}; KM=40 mM for L-serine (at pH 9 and at 30 degrees Celsius) {ECO:0000269|PubMed:12535615}; KM=69 mM for D-serine (at pH 9 and at 30 degrees Celsius) {ECO:0000269|PubMed:12535615}; KM=60 mM for D-threonine (at pH 9 and at 30 degrees Celsius) {ECO:0000269|PubM…			ACT_SITE 147 147 Proton acceptor. {ECO:0000255|PROSITE-ProRule:PRU10001}.	BINDING 134 134 Substrate. {ECO:0000250}.				NP_BIND 4 28 NADP. {ECO:0000250}.	BIOPHYSICOCHEMICAL PROPERTIES: ; pH dependence: Optimum pH is about 8.5 for the oxidation of L-serine. Stable from pH 6.5 to 10.0. {ECO:0000269|PubMed:12535615};	BIOPHYSICOCHEMICAL PROPERTIES: ; Temperature dependence: Still active after heating at 55 degrees Celsius for 80 minutes. {ECO:0000269|PubMed:12535615};	FUNCTION: Has a broad substrate specificity and is able to catalyze the reduction of the malonic semialdehyde to 3-hydroxypropionic acid. YdfG is apparently supplementing RutE, the presumed malonic semialdehyde reductase involved in pyrimidine degradation since both are able to detoxify malonic semialdehyde. Also catalyzes the NADP-dependent oxidation of L-allo-threonine to L-2-amino-3-keto-butyr…	CATALYTIC ACTIVITY: 3-hydroxypropanoate + NADP(+) = 3-oxopropanoate + NADPH. {ECO:0000269|PubMed:12535615}.		3-hydroxypropionate dehydrogenase (NADP+) activity [GO:0035527]; serine 3-dehydrogenase activity [GO:0031132]; uracil catabolic process [GO:0006212]	GO:0035527; GO:0031132; GO:0006212						9097039; 9278503; 16738553; 8226676; 7984428; 9298646; 12535615; 20400551								EcoCyc:EG12345-MONOMER;ECOL316407:JW1532-MONOMER;MetaCyc:EG12345-MONOMER;
FABI_ECOLI	1zk4_	E11440	1.01	251	262	18.3	Enoyl-[acyl-carrier-protein] reductase [NADH] FabI (ENR) (EC 1.3.1.9) (NADH-dependent enoyl-ACP reductase)	fabI envM b1288 JW1281		ENZYME REGULATION: Inhibited by diazaborines, triclosan (5-chloro-2-2,4-dichlorophenoxyphenol), 1,4-disubstituted imidazoles, 1,4-benzodiazepine derivatives, naphthyridinone derivatives, luteolin and curcumin. {ECO:0000269|PubMed:10398587, ECO:0000269|PubMed:10493822, ECO:0000269|PubMed:11514139, ECO:0000269|PubMed:12109908, ECO:0000269|PubMed:12699381, ECO:0000269|PubMed:19959361, ECO:0000269|Pu…	1.3.1.9	BIOPHYSICOCHEMICAL PROPERTIES: Kinetic parameters: KM=3.3 uM for trans-2-dodecenoyl-ACP (DD-ACP)(at 25 degrees Celsius and pH 8) {ECO:0000269|PubMed:17012233, ECO:0000269|PubMed:8119879}; KM=22 uM for crotonyl-ACP (at 30 degrees Celsius and pH 7.5) {ECO:0000269|PubMed:17012233, ECO:0000269|PubMed:8119879}; KM=24 uM for trans-2-dodecenoyl-CoA (DD-CoA)(at 25 degrees Celsius and pH 8) {ECO:0000269|P…	PATHWAY: Lipid metabolism; fatty acid biosynthesis.; PATHWAY: Cofactor biosynthesis; biotin biosynthesis.		ACT_SITE 146 146 Proton acceptor. {ECO:0000250}.; ACT_SITE 156 156 Proton acceptor. {ECO:0000250}.	BINDING 13 13 NAD; via carbonyl oxygen. {ECO:0000269|PubMed:10201369, ECO:0000269|PubMed:10398587, ECO:0000269|PubMed:10493822, ECO:0000269|PubMed:10595560, ECO:0000269|PubMed:11514139, ECO:0000269|PubMed:12109908, ECO:0000269|PubMed:12699381, ECO:0000269|PubMed:8953047}.; BINDING 40 40 NAD. {ECO:0000269|PubMed:10201369, ECO:0000269|PubMed:10398587, ECO:0000269|PubMed:10493822, ECO:0000269|PubMed…				NP_BIND 19 20 NAD. {ECO:0000269|PubMed:10201369, ECO:0000269|PubMed:10398587, ECO:0000269|PubMed:10493822, ECO:0000269|PubMed:10595560, ECO:0000269|PubMed:11514139, ECO:0000269|PubMed:12109908, ECO:0000269|PubMed:12699381, ECO:0000269|PubMed:8953047}.; NP_BIND 64 65 NAD. {ECO:0000269|PubMed:10201369, ECO:0000269|PubMed:10398587, ECO:0000269|PubMed:10493822, ECO:0000269|PubMed:10595560, ECO:000026…			FUNCTION: Catalyzes the reduction of a carbon-carbon double bond in an enoyl moiety that is covalently linked to an acyl carrier protein (ACP). Involved in the elongation cycle of fatty acid which are used in the lipid metabolism and in the biotin biosynthesis. {ECO:0000269|PubMed:20693992, ECO:0000269|PubMed:7592873, ECO:0000269|PubMed:8119879}.	CATALYTIC ACTIVITY: An acyl-[acyl-carrier protein] + NAD(+) = a trans-2,3-dehydroacyl-[acyl-carrier protein] + NADH. {ECO:0000269|PubMed:8119879}.	SITE 201 201 Involved in acyl-ACP binding.; SITE 204 204 Involved in acyl-ACP binding.; SITE 205 205 Involved in acyl-ACP binding.	membrane [GO:0016020]; enoyl-[acyl-carrier-protein] reductase (NADH) activity [GO:0004318]; identical protein binding [GO:0042802]; biotin biosynthetic process [GO:0009102]; fatty acid elongation [GO:0030497]; lipid biosynthetic process [GO:0008610]; protein homotetramerization [GO:0051289]; response to antibiotic [GO:0046677]	GO:0009102; GO:0004318; GO:0030497; GO:0042802; GO:0008610; GO:0016020; GO:0051289; GO:0046677						1364817; 8075395; 9097039; 9278503; 16738553; 8119879; 9298646; 7592873; 9707111; 19959361; 20693992; 8953047; 10493822; 10398587; 10201369; 10595560; 11514139; 12109908; 12699381; 17012233	P0AEK4;	CHEMBL2364678;	DB08604;					EcoCyc:ENOYL-ACP-REDUCT-NADH-MONOMER;ECOL316407:JW1281-MONOMER;MetaCyc:ENOYL-ACP-REDUCT-NADH-MONOMER;	1.3.1.9;
QOR1_ECOLI	2jhf_	E12639	1.008	374	327	19.9	Quinone oxidoreductase 1 (EC 1.6.5.5) (NADPH:quinone reductase 1) (Zeta-crystallin homolog protein)	qorA hcz qor qor1 b4051 JW4011			1.6.5.5					BINDING 130 130 NADP. {ECO:0000269|PubMed:7602590}.; BINDING 192 192 NADP. {ECO:0000269|PubMed:7602590}.; BINDING 216 216 NADP; via carbonyl oxygen. {ECO:0000269|PubMed:7602590}.; BINDING 317 317 NADP. {ECO:0000269|PubMed:7602590}.				NP_BIND 42 46 NADP. {ECO:0000269|PubMed:7602590}.; NP_BIND 152 153 NADP. {ECO:0000269|PubMed:7602590}.; NP_BIND 173 177 NADP. {ECO:0000269|PubMed:7602590}.; NP_BIND 238 241 NADP. {ECO:0000269|PubMed:7602590}.; NP_BIND 264 266 NADP. {ECO:0000269|PubMed:7602590}.				CATALYTIC ACTIVITY: NADPH + 2 quinone = NADP(+) + 2 semiquinone.		cytoplasm [GO:0005737]; NADPH:quinone reductase activity [GO:0003960]; zinc ion binding [GO:0008270]	GO:0003960; GO:0005737; GO:0008270						8265357; 9278503; 16738553; 7602590								EcoCyc:QOR-MONOMER;ECOL316407:JW4011-MONOMER;MetaCyc:QOR-MONOMER;RETL1328306-WGS:GSTH-1125-MONOMER;RETL1328306-WGS:GSTH-2088-MONOMER;
YBBO_ECOLI	1zk4_	E13292	0.995	251	269	19.5	Uncharacterized oxidoreductase YbbO (EC 1.-.-.-)	ybbO b0493 JW0482			1.-.-.-				ACT_SITE 159 159 Proton acceptor. {ECO:0000255|PROSITE-ProRule:PRU10001}.	BINDING 146 146 Substrate. {ECO:0000250}.				NP_BIND 15 41 NAD or NADP. {ECO:0000250}.						oxidoreductase activity [GO:0016491]	GO:0016491						9278503; 16738553								EcoCyc:G6269-MONOMER;ECOL316407:JW0482-MONOMER;RETL1328306-WGS:GSTH-3867-MONOMER;RETL1328306-WGS:GSTH-923-MONOMER;
YGGP_ECOLI	2jhf_	E13835	0.942	374	425	12	Uncharacterized protein YggP	yggP b4465 JW5477																		oxidoreductase activity [GO:0016491]; zinc ion binding [GO:0008270]	GO:0016491; GO:0008270						9278503; 16397293; 16738553								EcoCyc:G7520-MONOMER;ECOL316407:JW5477-MONOMER;
YEEZ_ECOLI	1zk4_	E13624	0.769	251	274	7.2	Protein YeeZ	yeeZ b2016 JW1998												NP_BIND 170 177 ATP. {ECO:0000255}.						ATP binding [GO:0005524]	GO:0005524						9278503; 16738553; 10493123								EcoCyc:G7089-MONOMER;ECOL316407:JW1998-MONOMER;
FCL_ECOLI	1zk4_	E11457	0.756	251	321	10.8	GDP-L-fucose synthase (EC 1.1.1.271) (GDP-4-keto-6-deoxy-D-mannose-3,5-epimerase-4-reductase)	fcl wcaG yefB b2052 JW2037		ENZYME REGULATION: Subject to product inhibition by NADP and GDP-fucose. {ECO:0000269|PubMed:10480878}.	1.1.1.271	BIOPHYSICOCHEMICAL PROPERTIES: Kinetic parameters: KM=9 uM for NADPH {ECO:0000269|PubMed:10480878, ECO:0000269|PubMed:11021971}; KM=109 uM for NADH {ECO:0000269|PubMed:10480878, ECO:0000269|PubMed:11021971}; KM=29 uM for GDP-4-keto-6-deoxymannose {ECO:0000269|PubMed:10480878, ECO:0000269|PubMed:11021971}; Vmax=363.5 umol/min/mg enzyme {ECO:0000269|PubMed:10480878, ECO:0000269|PubMed:11021971};	PATHWAY: Nucleotide-sugar biosynthesis; GDP-L-fucose biosynthesis via de novo pathway; GDP-L-fucose from GDP-alpha-D-mannose: step 2/2. {ECO:0000255|HAMAP-Rule:MF_00956, ECO:0000269|PubMed:9473059}.; PATHWAY: Exopolysaccharide biosynthesis; colanic acid biosynthesis. {ECO:0000269|PubMed:9473059}.		ACT_SITE 136 136 Proton donor/acceptor. {ECO:0000255|HAMAP-Rule:MF_00956, ECO:0000269|PubMed:11021971}.	BINDING 140 140 NADP. {ECO:0000255|HAMAP-Rule:MF_00956, ECO:0000269|PubMed:11021971, ECO:0000269|PubMed:9817848, ECO:0000269|PubMed:9862812}.; BINDING 179 179 NADP. {ECO:0000255|HAMAP-Rule:MF_00956, ECO:0000269|PubMed:11021971, ECO:0000269|PubMed:9817848, ECO:0000269|PubMed:9862812}.; BINDING 187 187 Substrate. {ECO:0000305}.; BINDING 202 202 Substrate. {ECO:0000255|HAMAP-Rule:MF_00956}.; BINDING…				NP_BIND 10 16 NADP. {ECO:0000255|HAMAP-Rule:MF_00956, ECO:0000269|PubMed:11021971, ECO:0000269|PubMed:9817848, ECO:0000269|PubMed:9862812}.; NP_BIND 36 41 NADP. {ECO:0000255|HAMAP-Rule:MF_00956, ECO:0000269|PubMed:11021971, ECO:0000269|PubMed:9817848, ECO:0000269|PubMed:9862812}.; NP_BIND 105 108 NADP. {ECO:0000255|HAMAP-Rule:MF_00956, ECO:0000269|PubMed:11021971, ECO:0000269|PubMed:9817848, ECO:…	BIOPHYSICOCHEMICAL PROPERTIES: ; pH dependence: Optimum pH is 6-6.5. {ECO:0000269|PubMed:10480878, ECO:0000269|PubMed:11021971};		FUNCTION: Catalyzes the two-step NADP-dependent conversion of GDP-4-dehydro-6-deoxy-D-mannose to GDP-fucose, involving an epimerase and a reductase reaction. {ECO:0000255|HAMAP-Rule:MF_00956, ECO:0000269|PubMed:10480878, ECO:0000269|PubMed:11021971, ECO:0000269|PubMed:9473059}.	CATALYTIC ACTIVITY: GDP-beta-L-fucose + NADP(+) = GDP-4-dehydro-6-deoxy-alpha-D-mannose + NADPH. {ECO:0000255|HAMAP-Rule:MF_00956, ECO:0000269|PubMed:10480878, ECO:0000269|PubMed:11021971, ECO:0000269|PubMed:9473059}.	SITE 107 107 Important for catalytic activity.; SITE 109 109 Important for catalytic activity.; SITE 140 140 Lowers pKa of active site Tyr.	cytoplasm [GO:0005737]; GDP-L-fucose synthase activity [GO:0050577]; isomerase activity [GO:0016853]; NADP+ binding [GO:0070401]; 'de novo' GDP-L-fucose biosynthetic process [GO:0042351]; colanic acid biosynthetic process [GO:0009242]	GO:0042351; GO:0050577; GO:0070401; GO:0009242; GO:0005737; GO:0016853		SUBCELLULAR LOCATION: Cytoplasm.				7815923; 8759852; 9097040; 9278503; 16738553; 9473059; 10480878; 9817848; 9862812; 11021971								EcoCyc:FCL-MONOMER;ECOL316407:JW2037-MONOMER;MetaCyc:FCL-MONOMER;	1.1.1.271;
ARNA_ECOLI	1zk4_	E11013	0.751	251	660	8.8	Bifunctional polymyxin resistance protein ArnA (Polymyxin resistance protein PmrI) [Includes: UDP-4-amino-4-deoxy-L-arabinose formyltransferase (EC 2.1.2.13) (ArnAFT) (UDP-L-Ara4N formyltransferase); UDP-glucuronic acid oxidase, UDP-4-keto-hexauronic acid decarboxylating (EC 1.1.1.305) (ArnADH) (UDP-GlcUA decarboxylase) (UDP-glucuronic acid dehydrogenase)]	arnA pmrI yfbG b2255 JW2249			2.1.2.13; 1.1.1.305	BIOPHYSICOCHEMICAL PROPERTIES: Kinetic parameters: KM=0.76 mM for NAD {ECO:0000269|PubMed:15491143}; KM=0.086 mM for UDP-GlcUA {ECO:0000269|PubMed:15491143};	PATHWAY: Nucleotide-sugar biosynthesis; UDP-4-deoxy-4-formamido-beta-L-arabinose biosynthesis; UDP-4-deoxy-4-formamido-beta-L-arabinose from UDP-alpha-D-glucuronate: step 1/3. {ECO:0000269|PubMed:17928292}.; PATHWAY: Nucleotide-sugar biosynthesis; UDP-4-deoxy-4-formamido-beta-L-arabinose biosynthesis; UDP-4-deoxy-4-formamido-beta-L-arabinose from UDP-alpha-D-glucuronate: step 3/3. {ECO:0000269|Pu…		ACT_SITE 104 104 Proton donor; for formyltransferase activity.; ACT_SITE 434 434 Proton acceptor; for decarboxylase activity.; ACT_SITE 619 619 Proton donor; for decarboxylase activity.	BINDING 114 114 10-formyltetrahydrofolate.; BINDING 347 347 NAD.; BINDING 393 393 UDP-glucuronate; via carbonyl oxygen.; BINDING 398 398 UDP-glucuronate.; BINDING 460 460 UDP-glucuronate.; BINDING 492 492 UDP-glucuronate.; BINDING 613 613 UDP-glucuronate.				NP_BIND 368 369 NAD binding.			FUNCTION: Bifunctional enzyme that catalyzes the oxidative decarboxylation of UDP-glucuronic acid (UDP-GlcUA) to UDP-4-keto-arabinose (UDP-Ara4O) and the addition of a formyl group to UDP-4-amino-4-deoxy-L-arabinose (UDP-L-Ara4N) to form UDP-L-4-formamido-arabinose (UDP-L-Ara4FN). The modified arabinose is attached to lipid A and is required for resistance to polymyxin and cationic antimicrobial …	CATALYTIC ACTIVITY: UDP-alpha-D-glucuronate + NAD(+) = UDP-beta-L-threo-pentapyranos-4-ulose + CO(2) + NADH.; CATALYTIC ACTIVITY: 10-formyltetrahydrofolate + UDP-4-amino-4-deoxy-beta-L-arabinose = 5,6,7,8-tetrahydrofolate + UDP-4-deoxy-4-formamido-beta-L-arabinose.	SITE 102 102 Transition state stabilizer.; SITE 140 140 Raises pKa of active site His.	hydroxymethyl-, formyl- and related transferase activity [GO:0016742]; NAD+ binding [GO:0070403]; oxidoreductase activity, acting on the CH-OH group of donors, NAD or NADP as acceptor [GO:0016616]; UDP-glucuronate decarboxylase activity [GO:0048040]; lipid A biosynthetic process [GO:0009245]; lipopolysaccharide biosynthetic process [GO:0009103]; response to antibiotic [GO:0046677]; UDP-D-xylose b…	GO:0070403; GO:0033320; GO:0048040; GO:0016742; GO:0009245; GO:0009103; GO:0016616; GO:0046677	P76092					11706007; 9205837; 9278503; 16738553; 15569938; 15695810; 17928292; 15491143; 15807526; 15809294; 15939024								EcoCyc:G7168-MONOMER;ECOL316407:JW2249-MONOMER;MetaCyc:G7168-MONOMER;	1.1.1.305;2.1.2.13;
YRAR_ECOLI	1zk4_	E14245	0.749	251	211	10.4	Uncharacterized protein YraR	yraR b3152 JW5528																									9278503; 16738553								EcoCyc:G7646-MONOMER;ECOL316407:JW5528-MONOMER;
YBJS_ECOLI	1zk4_	E13377	0.749	251	337	10	Uncharacterized protein YbjS	ybjS b0868 JW5819																		catalytic activity [GO:0003824]; coenzyme binding [GO:0050662]	GO:0003824; GO:0050662						8905232; 9278503; 16738553								EcoCyc:G6453-MONOMER;ECOL316407:JW5819-MONOMER;
YFCH_ECOLI	1zk4_	E13700	0.701	251	297	10.8	Epimerase family protein YfcH	yfcH b2304 JW2301																		catalytic activity [GO:0003824]; coenzyme binding [GO:0050662]	GO:0003824; GO:0050662						9205837; 9278503; 16738553								EcoCyc:G7196-MONOMER;ECOL316407:JW2301-MONOMER;
YBJT_ECOLI	1zk4_	E13378	0.695	251	476	12	Uncharacterized protein YbjT	ybjT b0869 JW5116																									8905232; 9278503; 16738553								EcoCyc:G6454-MONOMER;ECOL316407:JW5116-MONOMER;
YNCE_ECOLI	4cvb_	E14153	0.685	562	353	9.3	Uncharacterized protein YncE	yncE b1452 JW1447																		outer membrane-bounded periplasmic space [GO:0030288]; DNA binding [GO:0003677]	GO:0003677; GO:0030288						9278503; 16738553; 12746439; 16352602; 18931447								EcoCyc:G6763-MONOMER;ECOL316407:JW1447-MONOMER;
QOR2_ECOLI	1zk4_	E14256	0.676	251	286	9.6	Quinone oxidoreductase 2 (EC 1.6.5.2)	qorB qor2 ytfG b4211 JW4169			1.6.5.2	BIOPHYSICOCHEMICAL PROPERTIES: Kinetic parameters: KM=65.6 uM for methyl-1,4-benzoquinone (MBQ) {ECO:0000269|PubMed:18455185}; KM=18 uM for NADPH {ECO:0000269|PubMed:18455185};				BINDING 33 33 NADP. {ECO:0000269|PubMed:18455185}.; BINDING 171 171 NADP. {ECO:0000269|PubMed:18455185}.				NP_BIND 6 11 NADP. {ECO:0000269|PubMed:18455185}.; NP_BIND 73 75 NADP. {ECO:0000269|PubMed:18455185}.; NP_BIND 138 143 NADP. {ECO:0000269|PubMed:18455185}.			FUNCTION: Quinone oxidoreductase that may play some additional role beyond quinone reduction. Potential redox sensor protein. Overexpression induces retardation of growth. {ECO:0000269|PubMed:18455185}.	CATALYTIC ACTIVITY: NAD(P)H + a quinone = NAD(P)(+) + a hydroquinone. {ECO:0000269|PubMed:18455185}.		NAD(P)H dehydrogenase (quinone) activity [GO:0003955]; oxidoreductase activity, acting on NAD(P)H, quinone or similar compound as acceptor [GO:0016655]	GO:0003955; GO:0016655						7610040; 9278503; 16738553; 18455185								EcoCyc:G7868-MONOMER;ECOL316407:JW4169-MONOMER;MetaCyc:G7868-MONOMER;RETL1328306-WGS:GSTH-2808-MONOMER;RETL1328306-WGS:GSTH-4414-MONOMER;	1.6.5.2;
6PGL_ECOLI	4cvb_	E12471	0.665	562	331	6	6-phosphogluconolactonase (6-P-gluconolactonase) (Pgl) (EC 3.1.1.31)	pgl ybhE b0767 JW0750			3.1.1.31		PATHWAY: Carbohydrate degradation; pentose phosphate pathway; D-ribulose 5-phosphate from D-glucose 6-phosphate (oxidative stage): step 2/3.										FUNCTION: Catalyzes the hydrolysis of 6-phosphogluconolactone to 6-phosphogluconate. {ECO:0000269|PubMed:15576773}.	CATALYTIC ACTIVITY: 6-phospho-D-glucono-1,5-lactone + H(2)O = 6-phospho-D-gluconate.		6-phosphogluconolactonase activity [GO:0017057]; glucose metabolic process [GO:0006006]; pentose-phosphate shunt [GO:0006098]	GO:0017057; GO:0006006; GO:0006098						7665460; 8905232; 9278503; 16738553; 15576773; 18723842;								EcoCyc:6PGLUCONOLACT-MONOMER;ECOL316407:JW0750-MONOMER;MetaCyc:6PGLUCONOLACT-MONOMER;
RHTC_ECOLI	2jhf_	E12725	0.619	374	206	9.7	Threonine efflux protein	rhtC yigJ b3823 JW5586															FUNCTION: Conducts the efflux of threonine. {ECO:0000269|PubMed:10386596}.			integral component of membrane [GO:0016021]; plasma membrane [GO:0005886]; amino acid transport [GO:0006865]	GO:0006865; GO:0016021; GO:0005886		SUBCELLULAR LOCATION: Cell inner membrane {ECO:0000269|PubMed:15919996}; Multi-pass membrane protein {ECO:0000269|PubMed:15919996}.		TOPO_DOM 22 43 Periplasmic. {ECO:0000255}.; TOPO_DOM 65 66 Cytoplasmic. {ECO:0000255}.; TOPO_DOM 88 149 Periplasmic. {ECO:0000255}.; TOPO_DOM 174 206 Cytoplasmic. {ECO:0000255}.	TRANSMEM 1 21 Helical. {ECO:0000255}.; TRANSMEM 44 64 Helical. {ECO:0000255}.; TRANSMEM 67 87 Helical. {ECO:0000255}.; TRANSMEM 150 173 Helical. {ECO:0000255}.	1379743; 9278503; 16397293; 16738553; 3027506; 10386596; 15919996								EcoCyc:RHTC-MONOMER;ECOL316407:JW5586-MONOMER;MetaCyc:RHTC-MONOMER;RETL1328306-WGS:GSTH-218-MONOMER;
DAPB_ECOLI	1zk4_	E11263	0.611	251	273	6	4-hydroxy-tetrahydrodipicolinate reductase (HTPA reductase) (EC 1.17.1.8)	dapB b0031 JW0029		ENZYME REGULATION: Is inhibited by 2,6-pyridine dicarboxylate (2,6-PDC or picolinate). {ECO:0000269|PubMed:9398235}.	1.17.1.8	BIOPHYSICOCHEMICAL PROPERTIES: Kinetic parameters: KM=1.6 uM for NADH {ECO:0000269|PubMed:7893644, ECO:0000269|PubMed:9398235}; KM=8 uM for NADPH {ECO:0000269|PubMed:7893644, ECO:0000269|PubMed:9398235};	PATHWAY: Amino-acid biosynthesis; L-lysine biosynthesis via DAP pathway; (S)-tetrahydrodipicolinate from L-aspartate: step 4/4. {ECO:0000255|HAMAP-Rule:MF_00102}.		ACT_SITE 159 159 Proton donor/acceptor.; ACT_SITE 163 163 Proton donor.	BINDING 38 38 NAD. {ECO:0000255|HAMAP-Rule:MF_00102, ECO:0000269|PubMed:9398235}.; BINDING 39 39 NADP. {ECO:0000255|HAMAP-Rule:MF_00102, ECO:0000269|PubMed:7893645, ECO:0000269|PubMed:9398235}.; BINDING 160 160 Substrate.				NP_BIND 12 17 NAD(P). {ECO:0000255|HAMAP-Rule:MF_00102, ECO:0000269|PubMed:9398235}.; NP_BIND 102 104 NAD(P). {ECO:0000255|HAMAP-Rule:MF_00102, ECO:0000269|PubMed:9398235}.; NP_BIND 126 129 NAD(P). {ECO:0000255|HAMAP-Rule:MF_00102, ECO:0000269|PubMed:9398235}.			FUNCTION: Catalyzes the conversion of 4-hydroxy-tetrahydrodipicolinate (HTPA) to tetrahydrodipicolinate. Can use both NADH and NADPH as a reductant, with NADH being twice as effective as NADPH. {ECO:0000255|HAMAP-Rule:MF_00102, ECO:0000269|PubMed:20503968, ECO:0000269|PubMed:7893644}.	CATALYTIC ACTIVITY: (S)-2,3,4,5-tetrahydropyridine-2,6-dicarboxylate + NAD(P)(+) + H(2)O = (2S,4S)-4-hydroxy-2,3,4,5-tetrahydrodipicolinate + NAD(P)H. {ECO:0000255|HAMAP-Rule:MF_00102, ECO:0000269|PubMed:20503968}.		cytosol [GO:0005829]; 4-hydroxy-tetrahydrodipicolinate reductase [GO:0008839]; identical protein binding [GO:0042802]; NAD binding [GO:0051287]; NADP binding [GO:0050661]; oxidoreductase activity, acting on CH or CH2 groups, NAD or NADP as acceptor [GO:0016726]; cellular amino acid biosynthetic process [GO:0008652]; diaminopimelate biosynthetic process [GO:0019877]; lysine biosynthetic process vi…	GO:0008839; GO:0051287; GO:0050661; GO:0008652; GO:0005829; GO:0019877; GO:0042802; GO:0009089; GO:0016726		SUBCELLULAR LOCATION: Cytoplasm.				6094578; 1630901; 9278503; 16738553; 6377309; 7893644; 18502871; 20503968; 7893645; 8873595; 9398235	P04036;							EcoCyc:DIHYDROPICRED-MONOMER;ECOL316407:JW0029-MONOMER;MetaCyc:DIHYDROPICRED-MONOMER;	1.17.1.8;
LEUE_ECOLI	2jhf_	E12013	0.609	374	212	10.8	Leucine efflux protein	leuE yeaS b1798 JW1787															FUNCTION: Exporter of leucine. Can also transport its natural analog L-alpha-amino-n-butyric acid and some other structurally unrelated amino acids. {ECO:0000269|PubMed:16098526}.			integral component of membrane [GO:0016021]; plasma membrane [GO:0005886]; L-leucine transmembrane transporter activity [GO:0015190]; cation transmembrane transport [GO:0098655]; L-alpha-amino acid transmembrane transport [GO:1902475]; L-amino acid transport [GO:0015807]; leucine transport [GO:0015820]	GO:1902475; GO:0015807; GO:0015190; GO:0098655; GO:0016021; GO:0015820; GO:0005886		SUBCELLULAR LOCATION: Cell membrane {ECO:0000305}; Multi-pass membrane protein {ECO:0000305}.			TRANSMEM 12 32 Helical. {ECO:0000255}.; TRANSMEM 49 69 Helical. {ECO:0000255}.; TRANSMEM 71 91 Helical. {ECO:0000255}.; TRANSMEM 122 142 Helical. {ECO:0000255}.; TRANSMEM 153 173 Helical. {ECO:0000255}.; TRANSMEM 188 208 Helical. {ECO:0000255}.	9097040; 9278503; 16738553; 16098526								EcoCyc:G6984-MONOMER;ECOL316407:JW1787-MONOMER;MetaCyc:G6984-MONOMER;
TESA_ECOLI	1zk4_	E12992	0.596	251	208	7.2	Acyl-CoA thioesterase I (EC 3.1.2.-) (Lecithinase B) (Lysophospholipase L1) (EC 3.1.1.5) (Protease I)	tesA apeA pldC b0494 JW0483			3.1.2.-; 3.1.1.5				ACT_SITE 36 36 Nucleophile. {ECO:0000250}.; ACT_SITE 180 180 {ECO:0000250}.; ACT_SITE 183 183 {ECO:0000269|PubMed:12842470}.	BINDING 70 70 Substrate; via amide nitrogen.; BINDING 99 99 Substrate.							FUNCTION: Hydrolyzes only long chain acyl thioesters (C12-C18). Specificity similar to chymotrypsin.	CATALYTIC ACTIVITY: 2-lysophosphatidylcholine + H(2)O = glycerophosphocholine + a carboxylate.		outer membrane-bounded periplasmic space [GO:0030288]; acyl-CoA hydrolase activity [GO:0047617]; identical protein binding [GO:0042802]; lysophospholipase activity [GO:0004622]; palmitoyl-CoA hydrolase activity [GO:0016290]; peptidase activity [GO:0008233]; phospholipase activity [GO:0004620]; lipid metabolic process [GO:0006629]	GO:0047617; GO:0042802; GO:0006629; GO:0004622; GO:0030288; GO:0016290; GO:0008233; GO:0004620		SUBCELLULAR LOCATION: Periplasm.				8098033; 8432696; 9278503; 16738553; 1864840; 16515533; 12842470; 15697222								EcoCyc:THIOESTERI-MONOMER;ECOL316407:JW0483-MONOMER;MetaCyc:THIOESTERI-MONOMER;	3.1.1.5;3.1.2.2;
EAMB_ECOLI	2jhf_	E11371	0.581	374	195	9.2	Cysteine/O-acetylserine efflux protein	eamB yfiK b2578 JW2562															FUNCTION: Exporter of O-acetylserine (OAS) and cysteine. {ECO:0000269|PubMed:12562784}.			integral component of plasma membrane [GO:0005887]; cysteine transmembrane transporter activity [GO:0033229]; cysteine export [GO:0033228]; cysteine transmembrane transport [GO:1903712]	GO:0033228; GO:1903712; GO:0033229; GO:0005887		SUBCELLULAR LOCATION: Cell inner membrane {ECO:0000269|PubMed:12562784}; Multi-pass membrane protein {ECO:0000269|PubMed:12562784}.		TOPO_DOM 1 7 Periplasmic. {ECO:0000255}.; TOPO_DOM 29 46 Cytoplasmic. {ECO:0000255}.; TOPO_DOM 68 69 Periplasmic. {ECO:0000255}.; TOPO_DOM 91 104 Cytoplasmic. {ECO:0000255}.; TOPO_DOM 126 141 Periplasmic. {ECO:0000255}.; TOPO_DOM 163 176 Cytoplasmic. {ECO:0000255}.; TOPO_DOM 195 195 Periplasmic. {ECO:0000255}.	TRANSMEM 8 28 Helical. {ECO:0000255}.; TRANSMEM 47 67 Helical. {ECO:0000255}.; TRANSMEM 70 90 Helical. {ECO:0000255}.; TRANSMEM 105 125 Helical. {ECO:0000255}.; TRANSMEM 142 162 Helical. {ECO:0000255}.; TRANSMEM 177 194 Helical. {ECO:0000255}.	9205837; 9278503; 16738553; 12562784; 15919996								EcoCyc:EG12445-MONOMER;ECOL316407:JW2562-MONOMER;MetaCyc:EG12445-MONOMER;
YAHN_ECOLI	2jhf_	E13265	0.58	374	223	8.1	Uncharacterized membrane protein YahN	yahN b0328 JW0320																		integral component of membrane [GO:0016021]; plasma membrane [GO:0005886]; amino acid transport [GO:0006865]	GO:0006865; GO:0016021; GO:0005886		SUBCELLULAR LOCATION: Cell membrane {ECO:0000305}; Multi-pass membrane protein {ECO:0000305}.			TRANSMEM 22 42 Helical. {ECO:0000255}.; TRANSMEM 59 79 Helical. {ECO:0000255}.; TRANSMEM 85 105 Helical. {ECO:0000255}.; TRANSMEM 164 184 Helical. {ECO:0000255}.	9278503; 16738553								EcoCyc:G6193-MONOMER;ECOL316407:JW0320-MONOMER;
TEHB_ECOLI	1zk4_	E12991	0.579	251	197	4.1	Tellurite methyltransferase (EC 2.1.1.265) (Chalcogen-detoxifying protein TehB) (Selenite methyltransferase) (Tellurite resistance protein TehB)	tehB b1430 JW1426			2.1.1.265					BINDING 38 38 S-adenosyl-L-methionine; via carbonyl oxygen.; BINDING 43 43 S-adenosyl-L-methionine.; BINDING 59 59 S-adenosyl-L-methionine.; BINDING 102 102 S-adenosyl-L-methionine.; BINDING 177 177 Substrate. {ECO:0000305}.							FUNCTION: S-adenosyl-L-methionine dependent methyltransferase that catalyzes the methylation of tellurite and is responsible for tellurite resistance when present in high copy number. Can also methylate selenite and selenium dioxide. Is thus able to detoxify different chalcogens. Can not methylate arsenic compounds. {ECO:0000269|PubMed:11053398, ECO:0000269|PubMed:21244361}.	CATALYTIC ACTIVITY: S-adenosyl-L-methionine + tellurite = S-adenosyl-L-homocysteine + methanetelluronate. {ECO:0000269|PubMed:21244361}.		cytoplasm [GO:0005737]; S-adenosylmethionine-dependent methyltransferase activity [GO:0008757]; response to antibiotic [GO:0046677]; response to tellurium ion [GO:0046690]	GO:0008757; GO:0005737; GO:0046677; GO:0046690		SUBCELLULAR LOCATION: Cytoplasm {ECO:0000305|PubMed:11053398}. Note=Probably a peripheral membrane protein that interacts with TehA.				2060788; 9097039; 9278503; 16738553; 8169225; 11053398; 21045305; 21244361								EcoCyc:EG11884-MONOMER;ECOL316407:JW1426-MONOMER;MetaCyc:EG11884-MONOMER;	2.1.1.265;
ACDH_ECOLI	1zk4_	E12179	0.579	251	316	7.2	Acetaldehyde dehydrogenase (EC 1.2.1.10) (Acetaldehyde dehydrogenase [acetylating])	mhpF mhpE b0351 JW0342			1.2.1.10		PATHWAY: Aromatic compound metabolism; 3-phenylpropanoate degradation.		ACT_SITE 131 131 Acyl-thioester intermediate. {ECO:0000250}.	BINDING 289 289 NAD. {ECO:0000250}.				NP_BIND 11 14 NAD. {ECO:0000250}.; NP_BIND 162 170 NAD. {ECO:0000250}.			FUNCTION: Catalyzes the conversion of acetaldehyde to acetyl-CoA, using NAD(+) and coenzyme A. Is the final enzyme in the meta-cleavage pathway for the degradation of 3-phenylpropanoate. Functions as a chaperone protein for folding of MhpE. {ECO:0000269|PubMed:16782065}.	CATALYTIC ACTIVITY: Acetaldehyde + CoA + NAD(+) = acetyl-CoA + NADH.		acetaldehyde dehydrogenase (acetylating) activity [GO:0008774]; NAD binding [GO:0051287]; 3-phenylpropionate catabolic process [GO:0019380]	GO:0019380; GO:0051287; GO:0008774	P51020					9098055; 9278503; 16738553; 16782065								EcoCyc:MHPF-MONOMER;ECOL316407:JW0342-MONOMER;
NTRC_ECOLI	1zk4_	E11670	0.579	251	469	4	Nitrogen regulation protein NR(I)	glnG glnT ntrC b3868 JW3839										DNA_BIND 445 464 H-T-H motif. {ECO:0000250}.		NP_BIND 168 175 ATP. {ECO:0000255|PROSITE-ProRule:PRU00193}.; NP_BIND 231 240 ATP. {ECO:0000255|PROSITE-ProRule:PRU00193}.			FUNCTION: Member of the two-component regulatory system NtrB/NtrC involved in the activation of nitrogen assimilatory genes such as GlnA. NtrC is phosphorylated by NtrB and interacts with sigma-54.			intracellular [GO:0005622]; ATP binding [GO:0005524]; phosphorelay response regulator activity [GO:0000156]; sequence-specific DNA binding [GO:0043565]; sequence-specific DNA binding transcription factor activity [GO:0003700]; transcription regulatory region DNA binding [GO:0044212]; biofilm formation [GO:0042710]; nitrogen fixation [GO:0009399]; phosphorelay signal transduction system [GO:000016…	GO:0005524; GO:0042710; GO:0005622; GO:0009399; GO:0000156; GO:0000160; GO:0006808; GO:0006355; GO:0043565; GO:0003700; GO:0044212; GO:0006351	P0ACZ4; P0AFB5					2882477; 8346018; 9278503; 16738553;								EcoCyc:PROTEIN-NRI;ECOL316407:JW3839-MONOMER;
ZRAR_ECOLI	1zk4_	E14274	0.577	251	441	2	Transcriptional regulatory protein ZraR	zraR hydG b4004 JW3968										DNA_BIND 421 440 H-T-H motif. {ECO:0000250}.		NP_BIND 169 176 ATP. {ECO:0000255|PROSITE-ProRule:PRU00193}.; NP_BIND 232 241 ATP. {ECO:0000255|PROSITE-ProRule:PRU00193}.			FUNCTION: Member of the two-component regulatory system ZraS/ZraR. When activated by ZraS it acts in conjunction with sigma-54 to regulate the expression of zraP. Positively autoregulates the expression of the zraSR operon.			cytoplasm [GO:0005737]; ATP binding [GO:0005524]; DNA binding [GO:0003677]; phosphorelay response regulator activity [GO:0000156]; sequence-specific DNA binding [GO:0043565]; sequence-specific DNA binding transcription factor activity [GO:0003700]; transcription regulatory region DNA binding [GO:0044212]; phosphorelay signal transduction system [GO:0000160]; regulation of transcription, DNA-templ…	GO:0005524; GO:0003677; GO:0005737; GO:0000156; GO:0000160; GO:0006355; GO:0043565; GO:0003700; GO:0044212; GO:0006351		SUBCELLULAR LOCATION: Cytoplasm {ECO:0000305}.				2666400; 8265357; 9278503; 16738553; 11243806; 15522865								EcoCyc:HYDG-MONOMER;ECOL316407:JW3968-MONOMER;
RHSC_ECOLI	4cvb_	E12720	0.576	562	1397	3.4	Protein RhsC	rhsC b0700 JW0689															FUNCTION: Rhs elements have a nonessential function. They may play an important role in the natural ecology of the cell.			self proteolysis [GO:0097264]	GO:0097264	P23869					8387990; 8905232; 9278503; 16738553; 2644231; 2403547; 7934896								EcoCyc:EG10848-MONOMER;ECOL316407:JW0689-MONOMER;
RHTB_ECOLI	2jhf_	E12724	0.575	374	206	11.2	Homoserine/homoserine lactone efflux protein	rhtB yigK b3824 JW5585															FUNCTION: Conducts the efflux of homoserine and homoserine lactone. {ECO:0000269|PubMed:10386596}.			integral component of membrane [GO:0016021]; plasma membrane [GO:0005886]; homoserine transmembrane transporter activity [GO:0042970]; homoserine transport [GO:0042968]	GO:0042970; GO:0042968; GO:0016021; GO:0005886		SUBCELLULAR LOCATION: Cell membrane {ECO:0000305}; Multi-pass membrane protein {ECO:0000305}.			TRANSMEM 5 25 Helical. {ECO:0000255}.; TRANSMEM 45 65 Helical. {ECO:0000255}.; TRANSMEM 68 88 Helical. {ECO:0000255}.; TRANSMEM 117 137 Helical. {ECO:0000255}.; TRANSMEM 148 168 Helical. {ECO:0000255}.; TRANSMEM 182 202 Helical. {ECO:0000255}.	1379743; 9278503; 16397293; 16738553; 10386596								EcoCyc:RHTB-MONOMER;ECOL316407:JW5585-MONOMER;MetaCyc:RHTB-MONOMER;RETL1328306-WGS:GSTH-3609-MONOMER;
KEFC_ECOLI	1zk4_	E11992	0.574	251	620	7.6	Glutathione-regulated potassium-efflux system protein KefC (K(+)/H(+) antiporter)	kefC trkC b0047 JW0046		ENZYME REGULATION: Inhibited by glutathione. This inhibition is increased by NADH. Activated by adducts between glutathione and electrophiles. {ECO:0000269|PubMed:17679694, ECO:0000269|PubMed:21041667, ECO:0000269|PubMed:9023177}.						BINDING 412 412 Glutathione; shared with dimeric partner.; BINDING 434 434 AMP. {ECO:0000269|PubMed:19523906}.; BINDING 472 472 AMP. {ECO:0000269|PubMed:19523906}.; BINDING 496 496 AMP. {ECO:0000269|PubMed:19523906}.; BINDING 516 516 Glutathione.				NP_BIND 408 410 AMP. {ECO:0000269|PubMed:19523906}.; NP_BIND 429 430 AMP. {ECO:0000269|PubMed:19523906}.; NP_BIND 449 450 AMP. {ECO:0000269|PubMed:19523906}.			FUNCTION: Pore-forming subunit of a potassium efflux system that confers protection against electrophiles. Catalyzes K(+)/H(+) antiport. Can also export rubidium, lithium and sodium. {ECO:0000255|HAMAP-Rule:MF_01413, ECO:0000269|PubMed:17679694, ECO:0000269|PubMed:21041667, ECO:0000269|PubMed:9023177}.			integral component of plasma membrane [GO:0005887]; membrane [GO:0016020]; enzyme binding [GO:0019899]; glutathione-regulated potassium exporter activity [GO:0015503]; nucleotide binding [GO:0000166]; solute:proton antiporter activity [GO:0015299]; toxic substance binding [GO:0015643]; potassium ion transmembrane transport [GO:0071805]; potassium ion transport [GO:0006813]; regulation of pH [GO:0…	GO:0019899; GO:0015503; GO:0005887; GO:0016020; GO:0000166; GO:0071805; GO:0006813; GO:0006885; GO:0051595; GO:0009636; GO:0015299; GO:0015643		SUBCELLULAR LOCATION: Cell inner membrane {ECO:0000255|HAMAP-Rule:MF_01413, ECO:0000269|PubMed:15919996, ECO:0000269|PubMed:2046548}; Multi-pass membrane protein {ECO:0000255|HAMAP-Rule:MF_01413, ECO:0000269|PubMed:15919996, ECO:0000269|PubMed:2046548}.		TOPO_DOM 1 3 Periplasmic. {ECO:0000255}.; TOPO_DOM 25 25 Cytoplasmic. {ECO:0000255}.; TOPO_DOM 47 53 Periplasmic. {ECO:0000255}.; TOPO_DOM 75 89 Cytoplasmic. {ECO:0000255}.; TOPO_DOM 111 113 Periplasmic. {ECO:0000255}.; TOPO_DOM 135 148 Cytoplasmic. {ECO:0000255}.; TOPO_DOM 170 177 Periplasmic. {ECO:0000255}.; TOPO_DOM 199 213 Cytoplasmic. {ECO:0000255}.; TOPO_DOM 234 236 Periplasmic. {ECO:000025…	TRANSMEM 4 24 Helical. {ECO:0000255|HAMAP-Rule:MF_01413}.; TRANSMEM 26 46 Helical. {ECO:0000255|HAMAP-Rule:MF_01413}.; TRANSMEM 54 74 Helical. {ECO:0000255|HAMAP-Rule:MF_01413}.; TRANSMEM 90 110 Helical. {ECO:0000255|HAMAP-Rule:MF_01413}.; TRANSMEM 114 134 Helical. {ECO:0000255|HAMAP-Rule:MF_01413}.; TRANSMEM 149 169 Helical. {ECO:0000255|HAMAP-Rule:MF_01413}.; TRANSMEM 178 198 Helical. {ECO:0000…	2046548; 1630901; 9278503; 16738553; 6159575; 1325937; 9023177; 15919996; 17679694; 19523906; 21041667								EcoCyc:KEFC-MONOMER;ECOL316407:JW0046-MONOMER;MetaCyc:KEFC-MONOMER;
NORR_ECOLI	1zk4_	E12349	0.573	251	504	4.4	Anaerobic nitric oxide reductase transcription regulator NorR	norR ygaA b2709 JW5843					PATHWAY: Nitrogen metabolism; nitric oxide reduction.					DNA_BIND 479 498 H-T-H motif. {ECO:0000250}.		NP_BIND 215 222 ATP. {ECO:0000255}.; NP_BIND 278 287 ATP. {ECO:0000255}.			FUNCTION: Required for the expression of anaerobic nitric oxide (NO) reductase, acts as a transcriptional activator for at least the norVW operon. Activation also requires sigma-54. Not required for induction of the aerobic NO-detoxifying enzyme NO dioxygenase. Binds to the promoter region of norVW, to a consensus target sequence, GT-(N7)-AC, which is highly conserved among proteobacteria. {ECO:0…			intracellular [GO:0005622]; ATP binding [GO:0005524]; phosphorelay response regulator activity [GO:0000156]; sequence-specific DNA binding [GO:0043565]; sequence-specific DNA binding transcription factor activity [GO:0003700]; transcription regulatory region DNA binding [GO:0044212]; phosphorelay signal transduction system [GO:0000160]; regulation of transcription, DNA-templated [GO:0006355]; tra…	GO:0005524; GO:0005622; GO:0000156; GO:0000160; GO:0006355; GO:0043565; GO:0003700; GO:0044212; GO:0006351						7894055; 9278503; 16738553; 11751865; 12586421; 12529359; 15375149								EcoCyc:EG12108-MONOMER;ECOL316407:JW5843-MONOMER;
PRMC_ECOLI	1zk4_	E12565	0.568	251	277	8.4	Release factor glutamine methyltransferase (RF MTase) (EC 2.1.1.297) (M.EcoKHemKP) (N5-glutamine methyltransferase PrmC) (Protein release factor methylation C) (Protein-(glutamine-N5) MTase PrmC) (Protein-glutamine N-methyltransferase PrmC)	prmC hemK b1212 JW1203			2.1.1.297					BINDING 140 140 S-adenosyl-L-methionine.; BINDING 168 168 S-adenosyl-L-methionine.; BINDING 183 183 S-adenosyl-L-methionine.							FUNCTION: Methylates the class 1 translation termination release factors RF1/PrfA and RF2/PrfB on the glutamine residue of the universally conserved GGQ motif, i.e. on 'Gln-235' in RF1 and on 'Gln-252' in RF2. {ECO:0000269|PubMed:11805295, ECO:0000269|PubMed:11847124, ECO:0000269|PubMed:16364916}.	CATALYTIC ACTIVITY: S-adenosyl-L-methionine + [peptide chain release factor 1 or 2]-L-glutamine = S-adenosyl-L-homocysteine + [peptide chain release factor 1 or 2]-N(5)-methyl-L-glutamine. {ECO:0000269|PubMed:11805295, ECO:0000269|PubMed:11847124}.		nucleic acid binding [GO:0003676]; protein methyltransferase activity [GO:0008276]; protein-glutamine N-methyltransferase activity [GO:0036009]; S-adenosylmethionine-dependent methyltransferase activity [GO:0008757]; peptidyl-glutamine methylation [GO:0018364]; protein methylation [GO:0006479]; regulation of gene expression [GO:0010468]; translational termination [GO:0006415]	GO:0008757; GO:0003676; GO:0018364; GO:0006479; GO:0008276; GO:0036009; GO:0010468; GO:0006415						7883187; 7543480; 11805295; 8905232; 9278503; 16738553; 11847124; 15223314; 16364916								EcoCyc:EG12424-MONOMER;ECOL316407:JW1203-MONOMER;MetaCyc:EG12424-MONOMER;	2.1.1.297;
RSMD_ECOLI	1zk4_	E12814	0.566	251	198	6.6	Ribosomal RNA small subunit methyltransferase D (EC 2.1.1.171) (16S rRNA m2G966 methyltransferase) (rRNA (guanine-N(2)-)-methyltransferase)	rsmD yhhF b3465 JW3430			2.1.1.171												FUNCTION: Specifically methylates the guanine in position 966 of 16S rRNA in the assembled 30S particle. {ECO:0000269|PubMed:17189261}.	CATALYTIC ACTIVITY: S-adenosyl-L-methionine + guanine(966) in 16S rRNA = S-adenosyl-L-homocysteine + N(2)-methylguanine(966) in 16S rRNA.		16S rRNA (guanine(966)-N(2))-methyltransferase activity [GO:0052913]; nucleic acid binding [GO:0003676]; rRNA base methylation [GO:0070475]	GO:0052913; GO:0003676; GO:0070475	P0A6Y8; P0CE47					3025556; 8041620; 9278503; 16738553; 9298644; 17189261								EcoCyc:EG10343-MONOMER;ECOL316407:JW3430-MONOMER;MetaCyc:EG10343-MONOMER;	2.1.1.171;
TRKA_ECOLI	1zk4_	E13051	0.565	251	458	5.2	Trk system potassium uptake protein TrkA (K(+)-uptake protein TrkA)	trkA b3290 JW3251								BINDING 30 30 NAD 1. {ECO:0000250}.; BINDING 98 98 NAD 1; shared with dimeric partner. {ECO:0000250}.				NP_BIND 7 11 NAD 1. {ECO:0000250}.; NP_BIND 73 74 NAD 1. {ECO:0000250}.; NP_BIND 234 262 NAD 2. {ECO:0000255}.			FUNCTION: Part of the constitutive potassium transport systems TrkG and TrkH. May regulate the transport activity of TrkG and TrkH systems. Binds to NAD(+) and NADH. {ECO:0000269|PubMed:2674131, ECO:0000269|PubMed:8412700}.			membrane [GO:0016020]; plasma membrane [GO:0005886]; cation transmembrane transporter activity [GO:0008324]; monooxygenase activity [GO:0004497]; potassium ion transmembrane transporter activity [GO:0015079]; cation transmembrane transport [GO:0098655]; oxidation-reduction process [GO:0055114]; potassium ion transport [GO:0006813]; secondary metabolite biosynthetic process [GO:0044550]	GO:0098655; GO:0008324; GO:0016020; GO:0004497; GO:0055114; GO:0005886; GO:0015079; GO:0006813; GO:0044550		SUBCELLULAR LOCATION: Cell inner membrane {ECO:0000269|PubMed:2674131}; Peripheral membrane protein {ECO:0000269|PubMed:2674131}; Cytoplasmic side {ECO:0000269|PubMed:2674131}. Note=Peripherally bound to the inner side of the inner membrane via the TrkG and TrkH proteins.				8412700; 7961514; 9278503; 16738553; 9086272; 2674131								EcoCyc:TRKA-MONOMER;ECOL316407:JW3251-MONOMER;
PRMB_ECOLI	1zk4_	E12564	0.562	251	310	6	50S ribosomal protein L3 glutamine methyltransferase (L3 MTase) (EC 2.1.1.298) (N5-glutamine methyltransferase PrmB)	prmB yfcB b2330 JW5841			2.1.1.298												FUNCTION: Specifically methylates the 50S ribosomal protein L3 on 'Gln-150'. Does not methylate the translation termination release factors RF1 and RF2. {ECO:0000269|PubMed:11847124}.	CATALYTIC ACTIVITY: S-adenosyl-L-methionine + [ribosomal protein L3]-L-glutamine = S-adenosyl-L-homocysteine + [ribosomal protein L3]-N(5)-methyl-L-glutamine. {ECO:0000269|PubMed:11847124}.		intracellular [GO:0005622]; nucleic acid binding [GO:0003676]; protein methyltransferase activity [GO:0008276]; protein-glutamine N-methyltransferase activity [GO:0036009]; S-adenosylmethionine-dependent methyltransferase activity [GO:0008757]; site-specific DNA-methyltransferase (adenine-specific) activity [GO:0009007]; peptidyl-glutamine methylation [GO:0018364]; protein methylation [GO:0006479]	GO:0008757; GO:0005622; GO:0003676; GO:0018364; GO:0006479; GO:0008276; GO:0036009; GO:0009007						9205837; 9278503; 16738553; 2182772; 2969724; 7984428; 11847124								EcoCyc:EG12449-MONOMER;ECOL316407:JW5841-MONOMER;MetaCyc:EG12449-MONOMER;	2.1.1.298;
RSMH_ECOLI	1zk4_	E12818	0.56	251	313	4	Ribosomal RNA small subunit methyltransferase H (EC 2.1.1.199) (16S rRNA m(4)C1402 methyltransferase) (rRNA (cytosine-N(4)-)-methyltransferase RsmH)	rsmH mraW yabC b0082 JW0080			2.1.1.199					BINDING 55 55 S-adenosyl-L-methionine. {ECO:0000250}.; BINDING 79 79 S-adenosyl-L-methionine; via amide nitrogen. {ECO:0000250}.; BINDING 101 101 S-adenosyl-L-methionine. {ECO:0000250}.; BINDING 108 108 S-adenosyl-L-methionine. {ECO:0000250}.							FUNCTION: Specifically methylates the N4 position of cytidine in position 1402 (C1402) of 16S rRNA. In vitro, active on the assembled 30S subunit, but not naked 16S rRNA or 70S ribosomes. {ECO:0000269|PubMed:10572301, ECO:0000269|PubMed:19965768}.	CATALYTIC ACTIVITY: S-adenosyl-L-methionine + cytosine(1402) in 16S rRNA = S-adenosyl-L-homocysteine + N(4)-methylcytosine(1402) in 16S rRNA. {ECO:0000269|PubMed:19965768}.		cytoplasm [GO:0005737]; rRNA (cytosine-N4-)-methyltransferase activity [GO:0071424]; rRNA base methylation [GO:0070475]	GO:0005737; GO:0071424; GO:0070475		SUBCELLULAR LOCATION: Cytoplasm {ECO:0000269|PubMed:10572301}.				2187182; 1630901; 9278503; 16738553; 6350821; 10572301; 10493123; 19965768								EcoCyc:EG11085-MONOMER;ECOL316407:JW0080-MONOMER;MetaCyc:EG11085-MONOMER;	2.1.1.199;
PRPR_ECOLI	1zk4_	E12580	0.56	251	528	3.6	Propionate catabolism operon regulatory protein	prpR yahP b0330 JW0322										DNA_BIND 508 527 H-T-H motif. {ECO:0000250}.		NP_BIND 318 327 ATP. {ECO:0000255|PROSITE-ProRule:PRU00193}.			FUNCTION: Involved in the transcriptional regulation of the propionate catabolism operon.			cytoplasm [GO:0005737]; ATP binding [GO:0005524]; phosphorelay response regulator activity [GO:0000156]; sequence-specific DNA binding [GO:0043565]; sequence-specific DNA binding transcription factor activity [GO:0003700]; transcription regulatory region DNA binding [GO:0044212]; negative regulation of transcription, DNA-templated [GO:0045892]; phosphorelay signal transduction system [GO:0000160]…	GO:0005524; GO:0005737; GO:0045892; GO:0000156; GO:0000160; GO:0045893; GO:0019629; GO:0043565; GO:0003700; GO:0044212; GO:0006351						9278503; 16738553								EcoCyc:G6195-MONOMER;ECOL316407:JW0322-MONOMER;
KCH_ECOLI	1zk4_	E11975	0.559	251	417	4.8	Voltage-gated potassium channel Kch	kch b1250 JW1242															FUNCTION: K(+)-specific ion channel. May play a role in the defense against osmotic shock. {ECO:0000269|PubMed:12912904, ECO:0000269|PubMed:8170937}.			integral component of membrane [GO:0016021]; plasma membrane [GO:0005886]; potassium ion transport [GO:0006813]	GO:0016021; GO:0005886; GO:0006813		SUBCELLULAR LOCATION: Cell inner membrane {ECO:0000269|PubMed:8824224}; Multi-pass membrane protein {ECO:0000269|PubMed:8824224}.		TOPO_DOM 1 21 Cytoplasmic. {ECO:0000255}.; TOPO_DOM 42 63 Periplasmic. {ECO:0000255}.; TOPO_DOM 84 86 Cytoplasmic. {ECO:0000255}.; TOPO_DOM 105 110 Periplasmic. {ECO:0000255}.; TOPO_DOM 128 140 Cytoplasmic. {ECO:0000255}.; TOPO_DOM 161 199 Periplasmic. {ECO:0000255}.; TOPO_DOM 221 417 Cytoplasmic. {ECO:0000269|PubMed:15919996, ECO:0000269|PubMed:8824224}.	TRANSMEM 22 41 Helical; Name=1. {ECO:0000255}.; TRANSMEM 64 83 Helical; Name=2. {ECO:0000255}.; TRANSMEM 87 104 Helical; Name=3. {ECO:0000255}.; TRANSMEM 111 127 Helical; Name=4. {ECO:0000255}.; TRANSMEM 141 160 Helical; Name=5. {ECO:0000255}.; TRANSMEM 200 220 Helical; Name=6. {ECO:0000255}.	8170937; 9097039; 9278503; 16738553; 8824224; 12912904; 15919996; 11301020								EcoCyc:KCH-MONOMER;ECOL316407:JW1242-MONOMER;MetaCyc:KCH-MONOMER;
YQEB_ECOLI	1zk4_	E14215	0.558	251	541	5.2	Uncharacterized protein YqeB	yqeB b2875 JW2843																									9278503; 16738553								EcoCyc:G7494-MONOMER;ECOL316407:JW2843-MONOMER;
YIDR_ECOLI	4cvb_	E13986	0.558	562	415	4.8	Uncharacterized protein YidR	yidR b3689 JW5860																									7686882; 9278503; 16738553								EcoCyc:EG11713-MONOMER;ECOL316407:JW5860-MONOMER;
TRMB_ECOLI	1zk4_	E13055	0.552	251	239	6.7	tRNA (guanine-N(7)-)-methyltransferase (EC 2.1.1.33) (tRNA (guanine(46)-N(7))-methyltransferase) (tRNA(m7G46)-methyltransferase)	trmB trmI yggH b2960 JW2927			2.1.1.33		PATHWAY: tRNA modification; N(7)-methylguanine-tRNA biosynthesis.		ACT_SITE 144 144 {ECO:0000250}.	BINDING 69 69 S-adenosyl-L-methionine. {ECO:0000250}.; BINDING 94 94 S-adenosyl-L-methionine. {ECO:0000250}.; BINDING 121 121 S-adenosyl-L-methionine. {ECO:0000250}.; BINDING 144 144 S-adenosyl-L-methionine. {ECO:0000250}.; BINDING 148 148 Substrate. {ECO:0000250}.; BINDING 180 180 Substrate. {ECO:0000250}.							FUNCTION: Catalyzes the formation of N(7)-methylguanine at position 46 (m7G46) in tRNA.	CATALYTIC ACTIVITY: S-adenosyl-L-methionine + guanine(46) in tRNA = S-adenosyl-L-homocysteine + N(7)-methylguanine(46) in tRNA. {ECO:0000269|PubMed:12730187}.		tRNA methyltransferase complex [GO:0043527]; tRNA (guanine-N7-)-methyltransferase activity [GO:0008176]; RNA (guanine-N7)-methylation [GO:0036265]; tRNA methylation [GO:0030488]	GO:0036265; GO:0008176; GO:0030488; GO:0043527						2001994; 9278503; 16738553; 12730187; 15789416								EcoCyc:EG11779-MONOMER;ECOL316407:JW2927-MONOMER;MetaCyc:EG11779-MONOMER;	2.1.1.33;
TAM_ECOLI	1zk4_	E12971	0.552	251	252	3.2	Trans-aconitate 2-methyltransferase (EC 2.1.1.144)	tam yneD b1519 JW1512			2.1.1.144												FUNCTION: Catalyzes the S-adenosylmethionine monomethyl esterification of trans-aconitate at high affinity and of cis-aconitate, isocitrate, and citrate at lower velocities and affinities.	CATALYTIC ACTIVITY: S-adenosyl-L-methionine + trans-aconitate = S-adenosyl-L-homocysteine + (E)-3-(methoxycarbonyl)pent-2-enedioate.		cytosol [GO:0005829]; trans-aconitate 2-methyltransferase activity [GO:0030798]; methylation [GO:0032259]	GO:0005829; GO:0032259; GO:0030798		SUBCELLULAR LOCATION: Cytoplasm.				9278503; 16738553; 10224113								EcoCyc:G6806-MONOMER;ECOL316407:JW1512-MONOMER;MetaCyc:G6806-MONOMER;
FMT_ECOLI	1zk4_	E11543	0.552	251	315	6	Methionyl-tRNA formyltransferase (EC 2.1.2.9)	fmt yhdD b3288 JW3249			2.1.2.9												FUNCTION: Modifies the free amino group of the aminoacyl moiety of methionyl-tRNA(fMet). The formyl group appears to play a dual role in the initiator identity of N-formylmethionyl-tRNA by: (I) promoting its recognition by IF2 and (II) impairing its binding to EFTu-GTP.	CATALYTIC ACTIVITY: 10-formyltetrahydrofolate + L-methionyl-tRNA(fMet) = tetrahydrofolate + N-formylmethionyl-tRNA(fMet).		methionyl-tRNA formyltransferase activity [GO:0004479]; methyltransferase activity [GO:0008168]; charged-tRNA amino acid modification [GO:0019988]; conversion of methionyl-tRNA to N-formyl-methionyl-tRNA [GO:0071951]; translational initiation [GO:0006413]	GO:0019988; GO:0071951; GO:0004479; GO:0008168; GO:0006413						1624424; 8432722; 9278503; 16738553; 8112305; 6379605; 9086272; 9298644; 8887566; 9843487								EcoCyc:EG11268-MONOMER;ECOL316407:JW3249-MONOMER;MetaCyc:EG11268-MONOMER;	2.1.2.9;
RLMF_ECOLI	1zk4_	E12742	0.55	251	308	6	Ribosomal RNA large subunit methyltransferase F (EC 2.1.1.181) (23S rRNA mA1618 methyltransferase) (rRNA adenine N-6-methyltransferase)	rlmF ybiN b0807 JW5107			2.1.1.181												FUNCTION: Specifically methylates the adenine in position 1618 of 23S rRNA. {ECO:0000269|PubMed:18021804}.	CATALYTIC ACTIVITY: S-adenosyl-L-methionine + adenine(1618) in 23S rRNA = S-adenosyl-L-homocysteine + rRNA containing N(6)-methyladenine(1618) in 23S rRNA.		cytoplasm [GO:0005737]; 23S rRNA (adenine(1618)-N(6))-methyltransferase activity [GO:0052907]; rRNA base methylation [GO:0070475]	GO:0052907; GO:0005737; GO:0070475		SUBCELLULAR LOCATION: Cytoplasm {ECO:0000305}.				8905232; 9278503; 16738553; 18021804								EcoCyc:G6416-MONOMER;ECOL316407:JW5107-MONOMER;MetaCyc:G6416-MONOMER;	2.1.1.181;
MDH_ECOLI	1zk4_	E12120	0.55	251	312	7.6	Malate dehydrogenase (EC 1.1.1.37)	mdh b3236 JW3205			1.1.1.37				ACT_SITE 177 177 Proton acceptor.	BINDING 34 34 NAD. {ECO:0000269|PubMed:11389141, ECO:0000269|PubMed:8331658}.; BINDING 81 81 Substrate.; BINDING 87 87 Substrate.; BINDING 94 94 NAD. {ECO:0000269|PubMed:11389141, ECO:0000269|PubMed:8331658}.; BINDING 119 119 Substrate.; BINDING 153 153 Substrate.; BINDING 227 227 NAD. {ECO:0000269|PubMed:11389141, ECO:0000269|PubMed:8331658}.				NP_BIND 7 13 NAD. {ECO:0000269|PubMed:11389141, ECO:0000269|PubMed:8331658}.; NP_BIND 117 119 NAD. {ECO:0000269|PubMed:11389141, ECO:0000269|PubMed:8331658}.			FUNCTION: Catalyzes the reversible oxidation of malate to oxaloacetate.	CATALYTIC ACTIVITY: (S)-malate + NAD(+) = oxaloacetate + NADH.		cytoplasm [GO:0005737]; cytosol [GO:0005829]; extrinsic component of membrane [GO:0019898]; membrane [GO:0016020]; L-malate dehydrogenase activity [GO:0030060]; malate dehydrogenase activity [GO:0016615]; oxidoreductase activity [GO:0016491]; anaerobic respiration [GO:0009061]; fermentation [GO:0006113]; glycolytic process [GO:0006096]; malate metabolic process [GO:0006108]; tricarboxylic acid cy…	GO:0030060; GO:0009061; GO:0005737; GO:0005829; GO:0019898; GO:0006113; GO:0006096; GO:0016615; GO:0006108; GO:0016020; GO:0016491; GO:0006099						3299262; 3322223; 9278503; 16738553; 2993232; 7028159; 9298646; 9190829; 8506346; 8670822; 9600841; 8108402; 9199437; 11214793; 9298644; 1507230; 8331658; 11389141			DB00336;					EcoCyc:MALATE-DEHASE-MONOMER;ECOL316407:JW3205-MONOMER;MetaCyc:MALATE-DEHASE-MONOMER;	1.1.1.37;
FTSZ_ECOLI	1zk4_	E11593	0.55	251	383	5.6	Cell division protein FtsZ	ftsZ sfiB sulB b0095 JW0093		ENZYME REGULATION: Formation of the FtsZ ring is inhibited by SulA, MinCD, DicB and toxins CbtA and CptA. Inhibition by toxin CbtA, SulA or DicB overexpression is neutralized by cytoskeleton bundling-enhancing protein CbeA, while inhibition by toxin CptA is neutralized by antitoxin CptB. {ECO:0000269|PubMed:21166897, ECO:0000269|PubMed:22239607, ECO:0000269|PubMed:22515815, ECO:0000269|PubMed:875…						BINDING 138 138 GTP. {ECO:0000255|HAMAP-Rule:MF_00909}.; BINDING 142 142 GTP. {ECO:0000255|HAMAP-Rule:MF_00909}.; BINDING 186 186 GTP. {ECO:0000255|HAMAP-Rule:MF_00909}.				NP_BIND 20 24 GTP. {ECO:0000255|HAMAP-Rule:MF_00909}.; NP_BIND 107 109 GTP. {ECO:0000255|HAMAP-Rule:MF_00909}.			FUNCTION: Essential cell division protein that forms a contractile ring structure (Z ring) at the future cell division site. The regulation of the ring assembly controls the timing and the location of cell division. One of the functions of the FtsZ ring is to recruit other cell division proteins to the septum to produce a new cell wall between the dividing cells. Binds GTP and shows GTPase activi…			cell division site [GO:0032153]; cytoplasm [GO:0005737]; protein complex [GO:0043234]; GTP binding [GO:0005525]; GTPase activity [GO:0003924]; identical protein binding [GO:0042802]; barrier septum assembly [GO:0000917]; cell division [GO:0051301]; FtsZ-dependent cytokinesis [GO:0043093]; metabolic process [GO:0008152]; protein polymerization [GO:0051258]	GO:0043093; GO:0005525; GO:0003924; GO:0000917; GO:0051301; GO:0032153; GO:0005737; GO:0042802; GO:0008152; GO:0043234; GO:0051258	Itself; P76364; P0ABH0; P0A9R7; P0A9X4; P36979; P75862; P36680; P77173	SUBCELLULAR LOCATION: Cytoplasm {ECO:0000255|HAMAP-Rule:MF_00909, ECO:0000269|PubMed:1944597, ECO:0000269|PubMed:8917533}. Note=Assembles at midcell at the inner surface of the cytoplasmic membrane.				3000876; 1630901; 9278503; 16738553; 6094474; 2995680; 9298646; 2824434; 1944597; 1528267; 1528268; 8169229; 8016071; 8083192; 8752322; 8917533; 9430638; 10231484; 14705956; 14743312; 15491352; 17307852; 21166897; 20005847; 22239607; 22515815; 10880432	P0A9A6;	CHEMBL3999;						EcoCyc:EG10347-MONOMER;ECOL316407:JW0093-MONOMER;
CMOB_ECOLI	1zk4_	E11172	0.55	251	323	4	tRNA (mo5U34)-methyltransferase (EC 2.1.1.-)	cmoB yecP b1871 JW1860			2.1.1.-												FUNCTION: Catalyzes the conversion of 5-hydroxyuridine (ho5U) to 5-methoxyuridine (mo5U) at position 34 in tRNA. {ECO:0000255|HAMAP-Rule:MF_01590}.			S-adenosylmethionine-dependent methyltransferase activity [GO:0008757]; transferase activity, transferring alkyl or aryl (other than methyl) groups [GO:0016765]; tRNA (uracil) methyltransferase activity [GO:0016300]; methylation [GO:0032259]; tRNA wobble uridine modification [GO:0002098]	GO:0008757; GO:0032259; GO:0016300; GO:0002098; GO:0016765						9097040; 9278503; 16738553								EcoCyc:G7021-MONOMER;ECOL316407:JW1860-MONOMER;MetaCyc:G7021-MONOMER;
UBIE_ECOLI	1zk4_	E13096	0.549	251	251	5.2	Ubiquinone/menaquinone biosynthesis C-methyltransferase UbiE (EC 2.1.1.163) (EC 2.1.1.201) (2-methoxy-6-polyprenyl-1,4-benzoquinol methylase) (Demethylmenaquinone methyltransferase)	ubiE yigO b3833 JW5581			2.1.1.163; 2.1.1.201		PATHWAY: Quinol/quinone metabolism; menaquinone biosynthesis; menaquinol from 1,4-dihydroxy-2-naphthoate: step 2/2. {ECO:0000255|HAMAP-Rule:MF_01813, ECO:0000269|PubMed:9045837}.; PATHWAY: Cofactor biosynthesis; ubiquinone biosynthesis. {ECO:0000255|HAMAP-Rule:MF_01813, ECO:0000269|PubMed:9045837}.			BINDING 74 74 S-adenosyl-L-methionine. {ECO:0000255|HAMAP-Rule:MF_01813}.; BINDING 95 95 S-adenosyl-L-methionine. {ECO:0000255|HAMAP-Rule:MF_01813}.; BINDING 140 140 S-adenosyl-L-methionine. {ECO:0000255|HAMAP-Rule:MF_01813}.							FUNCTION: Methyltransferase required for the conversion of demethylmenaquinol (DMKH2) to menaquinol (MKH2) and the conversion of 2-polyprenyl-6-methoxy-1,4-benzoquinol (DDMQH2) to 2-polyprenyl-3-methyl-6-methoxy-1,4-benzoquinol (DMQH2). {ECO:0000255|HAMAP-Rule:MF_01813, ECO:0000269|PubMed:9045837}.	CATALYTIC ACTIVITY: A demethylmenaquinol + S-adenosyl-L-methionine = a menaquinol + S-adenosyl-L-homocysteine. {ECO:0000255|HAMAP-Rule:MF_01813, ECO:0000269|PubMed:9045837}.; CATALYTIC ACTIVITY: S-adenosyl-L-methionine + 2-methoxy-6-all-trans-polyprenyl-1,4-benzoquinol = S-adenosyl-L-homocysteine + 6-methoxy-3-methyl-2-all-trans-polyprenyl-1,4-benzoquinol. {ECO:0000255|HAMAP-Rule:MF_01813, ECO:00…		2-octaprenyl-6-methoxy-1,4-benzoquinone methyltransferase activity [GO:0043333]; S-adenosylmethionine-dependent methyltransferase activity [GO:0008757]; aerobic respiration [GO:0009060]; menaquinone biosynthetic process [GO:0009234]; methylation [GO:0032259]; ubiquinone biosynthetic process [GO:0006744]	GO:0043333; GO:0008757; GO:0009060; GO:0009234; GO:0032259; GO:0006744						1379743; 9278503; 16397293; 16738553; 9045837								EcoCyc:2-OCTAPRENYL-METHOXY-BENZOQ-METH-MONOMER;ECOL316407:JW5581-MONOMER;MetaCyc:2-OCTAPRENYL-METHOXY-BENZOQ-METH-MONOMER;	2.1.1.163;
DGAL_ECOLI	1zk4_	E12169	0.548	251	332	8	D-galactose-binding periplasmic protein (GBP) (D-galactose/ D-glucose-binding protein) (GGBP)	mglB b2150 JW2137									CA_BIND 157 165 First part of site.; CA_BIND 227 228 Second part of site.						FUNCTION: This protein is involved in the active transport of galactose and glucose. It plays a role in the chemotaxis towards the two sugars by interacting with the trg chemoreceptor.		SITE 97 97 Interacts with membrane-bound trg signal transducer.	periplasmic space [GO:0042597]; metal ion binding [GO:0046872]; carbohydrate transport [GO:0008643]; chemotaxis [GO:0006935]	GO:0008643; GO:0006935; GO:0046872; GO:0042597		SUBCELLULAR LOCATION: Periplasm.				1719366; 3302609; 9278503; 16738553; 7012152; 6885805; 9298646; 9298644; 6340108; 3600760; 3057628								EcoCyc:MGLB-MONOMER;ECOL316407:JW2137-MONOMER;MetaCyc:MGLB-MONOMER;
YBCY_ECOLI	1zk4_	E13302	0.542	251	194	8.2	Putative uncharacterized protein YbcY	ybcY b0562 JW0551																									9278503; 16738553								EcoCyc:G6316-MONOMER;ECOL316407:JW0551-MONOMER;
PNTA_ECOLI	1zk4_	E12519	0.542	251	510	9.6	NAD(P) transhydrogenase subunit alpha (EC 1.6.1.2) (Nicotinamide nucleotide transhydrogenase subunit alpha) (Pyridine nucleotide transhydrogenase subunit alpha)	pntA b1603 JW1595			1.6.1.2					BINDING 175 175 NAD; via amide nitrogen. {ECO:0000269|Ref.9}.; BINDING 238 238 NAD. {ECO:0000269|Ref.9}.; BINDING 257 257 NAD; via carbonyl oxygen. {ECO:0000269|Ref.9}.				NP_BIND 120 122 NAD. {ECO:0000269|Ref.9}.; NP_BIND 195 197 NAD. {ECO:0000269|Ref.9}.			FUNCTION: The transhydrogenation between NADH and NADP is coupled to respiration and ATP hydrolysis and functions as a proton pump across the membrane.	CATALYTIC ACTIVITY: NADPH + NAD(+) = NADP(+) + NADH. {ECO:0000269|PubMed:16083909}.		integral component of plasma membrane [GO:0005887]; NAD binding [GO:0051287]; NAD(P)+ transhydrogenase (AB-specific) activity [GO:0008750]; protein dimerization activity [GO:0046983]; NADPH regeneration [GO:0006740]; proton transport [GO:0015992]	GO:0051287; GO:0008750; GO:0006740; GO:0005887; GO:0046983; GO:0015992		SUBCELLULAR LOCATION: Cell inner membrane; Multi-pass membrane protein.		TOPO_DOM 1 401 Cytoplasmic. {ECO:0000255}.; TOPO_DOM 444 452 Cytoplasmic. {ECO:0000255}.; TOPO_DOM 474 476 Periplasmic. {ECO:0000255}.; TOPO_DOM 498 510 Cytoplasmic. {ECO:0000255}.	TRANSMEM 402 422 Helical. {ECO:0000255}.; TRANSMEM 423 443 Helical. {ECO:0000255}.; TRANSMEM 453 473 Helical. {ECO:0000255}.; TRANSMEM 477 497 Helical. {ECO:0000255}.	3525165; 1633824; 9097039; 9278503; 16738553; 1932078; 15919996; 16083909;								EcoCyc:PNTA-MONOMER;ECOL316407:JW1595-MONOMER;MetaCyc:PNTA-MONOMER;	1.6.1.2;
YJHP_ECOLI	1zk4_	E14079	0.541	251	248	6	Uncharacterized protein YjhP	yjhP b4306 JW4268																		integral component of membrane [GO:0016021]	GO:0016021		SUBCELLULAR LOCATION: Membrane {ECO:0000305}; Single-pass membrane protein {ECO:0000305}.			TRANSMEM 104 122 Helical. {ECO:0000255}.	7610040; 9278503; 16738553;								EcoCyc:G7916-MONOMER;ECOL316407:JW4268-MONOMER;
UBIG_ECOLI	1zk4_	E13098	0.541	251	240	7.9	Ubiquinone biosynthesis O-methyltransferase (2-octaprenyl-6-hydroxyphenol methylase) (EC 2.1.1.222) (3-demethylubiquinone-8 3-O-methyltransferase) (EC 2.1.1.64)	ubiG pufX yfaB b2232 JW2226			2.1.1.222; 2.1.1.64		PATHWAY: Cofactor biosynthesis; ubiquinone biosynthesis. {ECO:0000255|HAMAP-Rule:MF_00472}.			BINDING 44 44 S-adenosyl-L-methionine. {ECO:0000255|HAMAP-Rule:MF_00472, ECO:0000269|Ref.8}.; BINDING 64 64 S-adenosyl-L-methionine; via carbonyl oxygen. {ECO:0000255|HAMAP-Rule:MF_00472, ECO:0000269|Ref.8}.; BINDING 85 85 S-adenosyl-L-methionine. {ECO:0000255|HAMAP-Rule:MF_00472, ECO:0000269|Ref.8}.; BINDING 129 129 S-adenosyl-L-methionine; via carbonyl oxygen. {ECO:0000255|HAMAP-Rule:MF_00472, …							FUNCTION: O-methyltransferase that catalyzes the 2 O-methylation steps in the ubiquinone biosynthetic pathway. {ECO:0000255|HAMAP-Rule:MF_00472, ECO:0000269|PubMed:10419476}.	CATALYTIC ACTIVITY: S-adenosyl-L-methionine + 3-demethylubiquinone-n = S-adenosyl-L-homocysteine + ubiquinone-n. {ECO:0000255|HAMAP-Rule:MF_00472, ECO:0000269|PubMed:10419476}.; CATALYTIC ACTIVITY: S-adenosyl-L-methionine + 3-(all-trans-polyprenyl)benzene-1,2-diol = S-adenosyl-L-homocysteine + 2-methoxy-6-(all-trans-polyprenyl)phenol. {ECO:0000255|HAMAP-Rule:MF_00472, ECO:0000269|PubMed:10419476}.		2-octaprenyl-3-methyl-5-hydroxy-6-methoxy-1,4-benzoquinone methyltransferase activity [GO:0043431]; 2-polyprenyl-6-methoxy-1,4-benzoquinone methyltransferase activity [GO:0008425]; 3-demethylubiquinone-9 3-O-methyltransferase activity [GO:0008689]; ubiquinone biosynthetic process [GO:0006744]	GO:0043431; GO:0008425; GO:0008689; GO:0006744	P61175					1479344; 2834621; 9205837; 9278503; 16738553; 10419476;								EcoCyc:DHHB-METHYLTRANSFER-MONOMER;ECOL316407:JW2226-MONOMER;MetaCyc:DHHB-METHYLTRANSFER-MONOMER;
LDHD_ECOLI	1zk4_	E12006	0.541	251	329	6	D-lactate dehydrogenase (D-LDH) (EC 1.1.1.28) (Fermentative lactate dehydrogenase)	ldhA hslI htpH b1380 JW1375			1.1.1.28				ACT_SITE 234 234 {ECO:0000250}.; ACT_SITE 263 263 {ECO:0000250}.; ACT_SITE 295 295 Proton donor. {ECO:0000250}.	BINDING 258 258 NAD. {ECO:0000250}.				NP_BIND 154 155 NAD. {ECO:0000250}.; NP_BIND 232 234 NAD. {ECO:0000250}.; NP_BIND 295 298 NAD. {ECO:0000250}.			FUNCTION: Fermentative lactate dehydrogenase.	CATALYTIC ACTIVITY: (R)-lactate + NAD(+) = pyruvate + NADH.		D-lactate dehydrogenase activity [GO:0008720]; NADH binding [GO:0070404]; oxidoreductase activity, acting on the CH-OH group of donors, NAD or NADP as acceptor [GO:0016616]; glucose catabolic process to mixed acids [GO:0019664]; response to heat [GO:0009408]	GO:0008720; GO:0070404; GO:0019664; GO:0016616; GO:0009408						9025293; 9097039; 9278503; 16738553; 8349564; 9298644								EcoCyc:DLACTDEHYDROGNAD-MONOMER;ECOL316407:JW1375-MONOMER;MetaCyc:DLACTDEHYDROGNAD-MONOMER;
YQIA_ECOLI	1zk4_	E14229	0.539	251	193	7.8	Esterase YqiA (EC 3.1.-.-)	yqiA yzzI b3031 JW2999			3.1.-.-												FUNCTION: Displays esterase activity toward palmitoyl-CoA and pNP-butyrate. {ECO:0000269|PubMed:15808744}.			carboxylic ester hydrolase activity [GO:0052689]; hydrolase activity, acting on ester bonds [GO:0016788]; metabolic process [GO:0008152]	GO:0052689; GO:0016788; GO:0008152						9278503; 16738553; 8810311; 15808744								EcoCyc:G7578-MONOMER;ECOL316407:JW2999-MONOMER;	3.1.4.17;
ARGC_ECOLI	1zk4_	E11001	0.539	251	334	6.8	N-acetyl-gamma-glutamyl-phosphate reductase (AGPR) (EC 1.2.1.38) (N-acetyl-glutamate semialdehyde dehydrogenase) (NAGSA dehydrogenase)	argC b3958 JW3930			1.2.1.38		PATHWAY: Amino-acid biosynthesis; L-arginine biosynthesis; N(2)-acetyl-L-ornithine from L-glutamate: step 3/4.		ACT_SITE 154 154 {ECO:0000250}.									CATALYTIC ACTIVITY: N-acetyl-L-glutamate 5-semialdehyde + NADP(+) + phosphate = N-acetyl-5-glutamyl phosphate + NADPH.		cytoplasm [GO:0005737]; N-acetyl-gamma-glutamyl-phosphate reductase activity [GO:0003942]; NAD binding [GO:0051287]; arginine biosynthetic process [GO:0006526]	GO:0003942; GO:0051287; GO:0006526; GO:0005737		SUBCELLULAR LOCATION: Cytoplasm {ECO:0000250}.				2851495; 8265357; 9278503; 16738553; 6761650; 1551850								EcoCyc:N-ACETYLGLUTPREDUCT-MONOMER;ECOL316407:JW3930-MONOMER;MetaCyc:N-ACETYLGLUTPREDUCT-MONOMER;	1.2.1.38;
YJHC_ECOLI	1zk4_	E14074	0.535	251	372	4.8	Uncharacterized oxidoreductase YjhC (EC 1.-.-.-)	yjhC b4280 JW5769			1.-.-.-															oxidoreductase activity [GO:0016491]; cellular response to DNA damage stimulus [GO:0006974]	GO:0006974; GO:0016491						7610040; 9278503; 16738553								EcoCyc:G7901-MONOMER;ECOL316407:JW5769-MONOMER;
YCAC_ECOLI	1zk4_	E13380	0.535	251	208	5.8	Uncharacterized protein YcaC	ycaC b0897 JW0880							ACT_SITE 118 118 {ECO:0000255}.											cytosol [GO:0005829]; membrane [GO:0016020]; hydrolase activity [GO:0016787]	GO:0005829; GO:0016787; GO:0016020						3062312; 8905232; 9278503; 16738553; 9782055								EcoCyc:EG11241-MONOMER;ECOL316407:JW0880-MONOMER;
RSMA_ECOLI	1zk4_	E12811	0.533	251	273	8	Ribosomal RNA small subunit methyltransferase A (EC 2.1.1.182) (16S rRNA (adenine(1518)-N(6)/adenine(1519)-N(6))-dimethyltransferase) (16S rRNA dimethyladenosine transferase) (16S rRNA dimethylase) (High level kasugamycin resistance protein KsgA) (Kasugamycin dimethyltransferase) (S-adenosylmethionine-6-N', N'-adenosyl(rRNA) dimethyltransferase)	rsmA ksgA b0051 JW0050			2.1.1.182					BINDING 18 18 S-adenosyl-L-methionine; via carbonyl oxygen. {ECO:0000250}.; BINDING 20 20 S-adenosyl-L-methionine; via amide nitrogen. {ECO:0000250}.; BINDING 45 45 S-adenosyl-L-methionine; via carbonyl oxygen. {ECO:0000250}.; BINDING 66 66 S-adenosyl-L-methionine. {ECO:0000250}.; BINDING 91 91 S-adenosyl-L-methionine. {ECO:0000250}.; BINDING 113 113 S-adenosyl-L-methionine. {ECO:0000250}.							FUNCTION: Specifically dimethylates two adjacent adenosines (A1518 and A1519) in the loop of a conserved hairpin near the 3'-end of 16S rRNA in the 30S particle. May play a critical role in biogenesis of 30S subunits. Has also a DNA glycosylase/AP lyase activity that removes C mispaired with oxidized T from DNA, and may play a role in protection of DNA against oxidative stress. {ECO:0000269|PubMe…	CATALYTIC ACTIVITY: 4 S-adenosyl-L-methionine + adenine(1518)/adenine(1519) in 16S rRNA = 4 S-adenosyl-L-homocysteine + N(6)-dimethyladenine(1518)/N(6)-dimethyladenine(1519) in 16S rRNA.		cytoplasm [GO:0005737]; 16S rRNA (adenine(1518)-N(6)/adenine(1519)-N(6))-dimethyltransferase activity [GO:0052908]; double-stranded DNA binding [GO:0003690]; mRNA binding [GO:0003729]; rRNA (adenine-N6,N6-)-dimethyltransferase activity [GO:0000179]; rRNA binding [GO:0019843]; response to antibiotic [GO:0046677]; ribosomal small subunit assembly [GO:0000028]; rRNA base methylation [GO:0070475]; rR…	GO:0052908; GO:0005737; GO:0003690; GO:0003729; GO:0000179; GO:0070475; GO:0019843; GO:0006364; GO:0046677; GO:0000028		SUBCELLULAR LOCATION: Cytoplasm {ECO:0000305}.				3905517; 3031429; 1630901; 9278503; 16738553; 2670894; 3122846; 19223326; 9298644; 9748462; 18223068; 18990185; 15136037; 22308031								EcoCyc:EG10523-MONOMER;ECOL316407:JW0050-MONOMER;MetaCyc:EG10523-MONOMER;	2.1.1.182;
G3P1_ECOLI	1zk4_	E11623	0.533	251	331	5.2	Glyceraldehyde-3-phosphate dehydrogenase A (GAPDH-A) (EC 1.2.1.12)	gapA b1779 JW1768			1.2.1.12		PATHWAY: Carbohydrate degradation; glycolysis; pyruvate from D-glyceraldehyde 3-phosphate: step 1/5.		ACT_SITE 150 150 Nucleophile.	BINDING 34 34 NAD. {ECO:0000269|PubMed:10978154}.; BINDING 78 78 NAD; via carbonyl oxygen. {ECO:0000269|PubMed:10978154}.; BINDING 180 180 Glyceraldehyde 3-phosphate. {ECO:0000269|PubMed:10978154}.; BINDING 232 232 Glyceraldehyde 3-phosphate. {ECO:0000269|PubMed:10978154}.; BINDING 314 314 NAD. {ECO:0000269|PubMed:10978154}.				NP_BIND 12 13 NAD. {ECO:0000250}.				CATALYTIC ACTIVITY: D-glyceraldehyde 3-phosphate + phosphate + NAD(+) = 3-phospho-D-glyceroyl phosphate + NADH. {ECO:0000255|PROSITE-ProRule:PRU10009}.	SITE 177 177 Activates thiol group during catalysis.	cytosol [GO:0005829]; membrane [GO:0016020]; glyceraldehyde-3-phosphate dehydrogenase (NAD+) (phosphorylating) activity [GO:0004365]; NAD binding [GO:0051287]; NADP binding [GO:0050661]; glucose metabolic process [GO:0006006]; glycolytic process [GO:0006096]	GO:0051287; GO:0050661; GO:0005829; GO:0006006; GO:0004365; GO:0006096; GO:0016020		SUBCELLULAR LOCATION: Cytoplasm.				2990926; 9097039; 9278503; 16738553; 9298646; 1862091; 7896119; 2124629; 2659073; 9298644; 18723842; 21908771; 21151122; 8636984; 10978154					851992;			EcoCyc:GAPDH-A-MONOMER;ECOL316407:JW1768-MONOMER;MetaCyc:GAPDH-A-MONOMER;	1.2.1.12;
RLMI_ECOLI	1zk4_	E12745	0.532	251	396	7.2	Ribosomal RNA large subunit methyltransferase I (EC 2.1.1.191) (23S rRNA m5C1962 methyltransferase) (rRNA (cytosine-C(5)-)-methyltransferase RlmI)	rlmI yccW b0967 JW5898			2.1.1.191												FUNCTION: Specifically methylates the cytosine at position 1962 (m5C1962) of 23S rRNA. Methylation occurs before assembly of 23S rRNA into 50S subunits. {ECO:0000269|PubMed:18786544}.	CATALYTIC ACTIVITY: S-adenosyl-L-methionine + cytosine(1962) in 23S rRNA = S-adenosyl-L-homocysteine + 5-methylcytosine(1962) in 23S rRNA. {ECO:0000269|PubMed:18786544}.		cytoplasm [GO:0005737]; RNA binding [GO:0003723]; rRNA (cytosine) methyltransferase activity [GO:0016434]; rRNA (cytosine-C5-)-methyltransferase activity [GO:0009383]; rRNA base methylation [GO:0070475]; rRNA methylation [GO:0031167]	GO:0003723; GO:0005737; GO:0016434; GO:0009383; GO:0070475; GO:0031167		SUBCELLULAR LOCATION: Cytoplasm {ECO:0000305}.				8905232; 9278503; 16738553; 18786544; 18789337								EcoCyc:G6501-MONOMER;ECOL316407:JW5898-MONOMER;MetaCyc:G6501-MONOMER;	2.1.1.191;
PRMA_ECOLI	1zk4_	E12563	0.532	251	293	5.6	Ribosomal protein L11 methyltransferase (L11 Mtase) (EC 2.1.1.-)	prmA yhdI b3259 JW3227			2.1.1.-												FUNCTION: Methylates ribosomal protein L11.			cytoplasm [GO:0005737]; protein-lysine N-methyltransferase activity [GO:0016279]; N-terminal peptidyl-alanine trimethylation [GO:0018012]; peptidyl-lysine trimethylation [GO:0018023]	GO:0018012; GO:0005737; GO:0018023; GO:0016279	P0A7J7	SUBCELLULAR LOCATION: Cytoplasm.				8226664; 9278503; 16738553; 2193919; 1459953; 7715456								EcoCyc:EG11497-MONOMER;ECOL316407:JW3227-MONOMER;MetaCyc:EG11497-MONOMER;
CUSR_ECOLI	1zk4_	E11215	0.532	251	227	4.4	Transcriptional regulatory protein CusR	cusR ylcA b0571 JW0560										DNA_BIND 125 223 OmpR/PhoB-type. {ECO:0000255|PROSITE-ProRule:PRU01091}.					FUNCTION: Member of the two-component regulatory system CusS/CusR. Activates the expression of cusCFBA and plasmid pRJ1004 gene pcoE in response to increasing levels of copper ions, and probably silver ions. Can also increase the basal-level expression of copper resistance gene operon pcoABCD. {ECO:0000269|PubMed:11004187, ECO:0000269|PubMed:11399769}.			cytoplasm [GO:0005737]; protein-DNA complex [GO:0032993]; core promoter sequence-specific DNA binding [GO:0001046]; DNA binding [GO:0003677]; identical protein binding [GO:0042802]; phosphorelay signal transduction system [GO:0000160]; positive regulation of gene expression [GO:0010628]; regulation of transcription, DNA-templated [GO:0006355]; response to copper ion [GO:0046688]; transcription, D…	GO:0003677; GO:0001046; GO:0005737; GO:0042802; GO:0000160; GO:0010628; GO:0032993; GO:0006355; GO:0046688; GO:0006351	Itself	SUBCELLULAR LOCATION: Cytoplasm {ECO:0000305}.				11004187; 8905232; 9278503; 16738553; 11399769; 11283292; 15522865								EcoCyc:G6319-MONOMER;ECOL316407:JW0560-MONOMER;RETL1328306-WGS:GSTH-1298-MONOMER;
TYRR_ECOLI	1zk4_	E13090	0.531	251	513	3.2	Transcriptional regulatory protein TyrR	tyrR b1323 JW1316										DNA_BIND 483 502 H-T-H motif. {ECO:0000255}.		NP_BIND 234 241 ATP. {ECO:0000255|PROSITE-ProRule:PRU00193}.; NP_BIND 290 299 ATP. {ECO:0000255|PROSITE-ProRule:PRU00193}.			FUNCTION: Involved in transcriptional regulation of aromatic amino acid biosynthesis and transport. Modulates the expression of at least 8 unlinked operons. Seven of these operons are regulated in response to changes in the concentration of the three aromatic amino acids (phenylalanine, tyrosine and tryptophan). These amino acids are suggested to act as co-effectors which bind to the TyrR protein…			intracellular [GO:0005622]; protein-DNA complex [GO:0032993]; amino acid binding [GO:0016597]; ATP binding [GO:0005524]; DNA binding [GO:0003677]; phosphorelay response regulator activity [GO:0000156]; sequence-specific DNA binding [GO:0043565]; sequence-specific DNA binding transcription factor activity [GO:0003700]; transcription regulatory region DNA binding [GO:0044212]; aromatic compound cat…	GO:0005524; GO:0003677; GO:0016597; GO:0019439; GO:0005622; GO:0045892; GO:0000156; GO:0000160; GO:0032993; GO:0006355; GO:0043565; GO:0003700; GO:0044212; GO:0006351						3001057; 9097039; 9278503; 16738553; 8449883; 8444880; 8106498; 8176727; 8947567; 1943694								EcoCyc:PD00413;ECOL316407:JW1316-MONOMER;
GLVG_ECOLI	1zk4_	E11705	0.531	251	212	6.1	Putative inactive 6-phospho-alpha-glucosidase	glvG b4556 b3681											METAL 169 169 Manganese. {ECO:0000250}.; METAL 200 200 Manganese. {ECO:0000250}.	NP_BIND 4 70 NAD. {ECO:0000250}.						hydrolase activity, hydrolyzing O-glycosyl compounds [GO:0004553]; metal ion binding [GO:0046872]; oxidoreductase activity, acting on the CH-OH group of donors, NAD or NADP as acceptor [GO:0016616]; carbohydrate metabolic process [GO:0005975]	GO:0005975; GO:0004553; GO:0046872; GO:0016616						7686882; 9278503; 8019415; 9209025								EcoCyc:EG11708-MONOMER;
GHRB_ECOLI	1zk4_	E11649	0.531	251	324	6.4	Glyoxylate/hydroxypyruvate reductase B (EC 1.1.1.79) (EC 1.1.1.81) (2-ketoaldonate reductase) (2-ketogluconate reductase) (2KR) (EC 1.1.1.215)	ghrB tkrA yiaE b3553 JW5656			1.1.1.79; 1.1.1.81; 1.1.1.215	BIOPHYSICOCHEMICAL PROPERTIES: ; Kinetic parameters: KM=0.7 mM for hydroxypyruvate (at pH 7.5) {ECO:0000269|PubMed:11237876, ECO:0000269|PubMed:9811658}; KM=1.5 mM for 2-oxo-D-gluconate (at pH 7.5) {ECO:0000269|PubMed:11237876, ECO:0000269|PubMed:9811658}; KM=6.6 mM for glyoxylate (at pH 7.5) {ECO:0000269|PubMed:11237876, ECO:0000269|PubMed:9811658}; Vmax=345 umol/min/mg enzyme with glyoxylate as…			ACT_SITE 237 237 {ECO:0000250}.; ACT_SITE 266 266 {ECO:0000250}.; ACT_SITE 285 285 Proton donor. {ECO:0000250}.						BIOPHYSICOCHEMICAL PROPERTIES: ; pH dependence: Optimum pH is 7.5. {ECO:0000269|PubMed:11237876, ECO:0000269|PubMed:9811658};		FUNCTION: Catalyzes the NADPH-dependent reduction of glyoxylate and hydroxypyruvate into glycolate and glycerate, respectively. Can also reduce 2,5-diketo-D-gluconate (25DKG) to 5-keto-D-gluconate (5KDG), 2-keto-D-gluconate (2KDG) to D-gluconate, and 2-keto-L-gulonate (2KLG) to L-idonate (IA), but it is not its physiological function. Inactive towards 2-oxoglutarate, oxaloacetate, pyruvate, 5-ket…	CATALYTIC ACTIVITY: Glycolate + NADP(+) = glyoxylate + NADPH. {ECO:0000269|PubMed:11237876}.; CATALYTIC ACTIVITY: D-glycerate + NAD(P)(+) = hydroxypyruvate + NAD(P)H. {ECO:0000269|PubMed:11237876}.; CATALYTIC ACTIVITY: D-gluconate + NADP(+) = 2-dehydro-D-gluconate + NADPH. {ECO:0000269|PubMed:11237876}.		cytoplasm [GO:0005737]; plasma membrane [GO:0005886]; gluconate 2-dehydrogenase activity [GO:0008873]; glyoxylate reductase (NADP) activity [GO:0030267]; hydroxypyruvate reductase activity [GO:0016618]; NAD binding [GO:0051287]; D-gluconate metabolic process [GO:0019521]; ketogluconate catabolic process [GO:0046181]	GO:0019521; GO:0051287; GO:0005737; GO:0008873; GO:0030267; GO:0016618; GO:0046181; GO:0005886	P36938	SUBCELLULAR LOCATION: Cytoplasm {ECO:0000305}.				8041620; 9278503; 16738553; 9811658; 9298646; 11237876								EcoCyc:MONOMER-43;ECOL316407:JW5656-MONOMER;MetaCyc:MONOMER-43;
CMOA_ECOLI	1zk4_	E11171	0.531	251	247	5.7	tRNA (cmo5U34)-methyltransferase (EC 2.1.1.-)	cmoA yecO b1870 JW1859			2.1.1.-					BINDING 39 39 S-adenosyl-L-methionine. {ECO:0000255|HAMAP-Rule:MF_01589}.; BINDING 89 89 S-adenosyl-L-methionine. {ECO:0000255|HAMAP-Rule:MF_01589}.; BINDING 132 132 S-adenosyl-L-methionine. {ECO:0000255|HAMAP-Rule:MF_01589}.; BINDING 199 199 Substrate. {ECO:0000255|HAMAP-Rule:MF_01589}.							FUNCTION: Catalyzes the conversion of 5-methoxyuridine (mo5U) to uridine-5-oxyacetic acid (cmo5U) at position 34 in tRNA. May also participate in the methylation of uridine-5-oxyacetic acid (cmo5U) to uridine-5-oxyacetic acid methyl ester (mcmo5U). {ECO:0000255|HAMAP-Rule:MF_01589}.			S-adenosylmethionine-dependent methyltransferase activity [GO:0008757]; tRNA (uracil) methyltransferase activity [GO:0016300]; methylation [GO:0032259]; tRNA wobble uridine modification [GO:0002098]	GO:0008757; GO:0032259; GO:0016300; GO:0002098						9097040; 9278503; 16738553								EcoCyc:G7020-MONOMER;ECOL316407:JW1859-MONOMER;MetaCyc:G7020-MONOMER;
YGBJ_ECOLI	1zk4_	E13778	0.53	251	302	6.4	Uncharacterized oxidoreductase YgbJ (EC 1.1.-.-)	ygbJ b2736 JW2706			1.1.-.-				ACT_SITE 178 178 {ECO:0000250}.	BINDING 102 102 NAD. {ECO:0000250}.; BINDING 246 246 NAD. {ECO:0000250}.				NP_BIND 10 24 NAD. {ECO:0000250}.						NAD binding [GO:0051287]; phosphogluconate dehydrogenase (decarboxylating) activity [GO:0004616]	GO:0051287; GO:0004616						9278503; 16738553								EcoCyc:G7417-MONOMER;ECOL316407:JW2706-MONOMER;
G3P3_ECOLI	1zk4_	E11624	0.53	251	333	6.4	Putative glyceraldehyde-3-phosphate dehydrogenase C (GAPDH-C) (EC 1.2.1.12)	gapC b4493 JW1413/JW5906 b1416/b1417			1.2.1.12		PATHWAY: Carbohydrate degradation; glycolysis; pyruvate from D-glyceraldehyde 3-phosphate: step 1/5.		ACT_SITE 150 150 Nucleophile. {ECO:0000255|PROSITE-ProRule:PRU10009}.	BINDING 34 34 NAD. {ECO:0000250}.; BINDING 78 78 NAD; via carbonyl oxygen. {ECO:0000250}.; BINDING 180 180 Glyceraldehyde 3-phosphate. {ECO:0000250}.; BINDING 232 232 Glyceraldehyde 3-phosphate. {ECO:0000250}.; BINDING 315 315 NAD. {ECO:0000250}.				NP_BIND 11 12 NAD. {ECO:0000250}.				CATALYTIC ACTIVITY: D-glyceraldehyde 3-phosphate + phosphate + NAD(+) = 3-phospho-D-glyceroyl phosphate + NADH. {ECO:0000255|PROSITE-ProRule:PRU10009}.	SITE 177 177 Activates thiol group during catalysis. {ECO:0000250}.	cytoplasm [GO:0005737]; glyceraldehyde-3-phosphate dehydrogenase (NAD+) (phosphorylating) activity [GO:0004365]; NAD binding [GO:0051287]; NADP binding [GO:0050661]; glucose metabolic process [GO:0006006]; glycolytic process [GO:0006096]	GO:0051287; GO:0050661; GO:0005737; GO:0006006; GO:0004365; GO:0006096		SUBCELLULAR LOCATION: Cytoplasm {ECO:0000305}.				9019141; 9622357; 9097039; 9278503; 16738553; 1917845; 2836696; 3780374								EcoCyc:EG12103-MONOMER;EcoCyc:G8205-MONOMER;
YDIB_ECOLI	2jhf_	E13540	0.529	374	288	7.3	Quinate/shikimate dehydrogenase (EC 1.1.1.282) (NAD-dependent shikimate 5-dehydrogenase)	ydiB			1.1.1.282	BIOPHYSICOCHEMICAL PROPERTIES: ; Kinetic parameters: KM=2.9 uM for shikimate (at pH 9 and 20 degrees Celsius). {ECO:0000269|PubMed:15596430}; KM=9.1 uM for quinate (at pH 9 and 20 degrees Celsius). {ECO:0000269|PubMed:15596430}; KM=12.2 uM for NAD (with shikimate at pH 9 and 20 degrees Celsius). {ECO:0000269|PubMed:15596430}; KM=18.4 uM for NAD (with quinate at pH 9 and 20 degrees Celsius). {ECO:…	PATHWAY: Metabolic intermediate biosynthesis; chorismate biosynthesis; chorismate from D-erythrose 4-phosphate and phosphoenolpyruvate: step 4/7. {ECO:0000255|HAMAP-Rule:MF_01578}.			BINDING 71 71 Substrate. {ECO:0000255|HAMAP-Rule:MF_01578}.; BINDING 107 107 Substrate. {ECO:0000255|HAMAP-Rule:MF_01578}.; BINDING 205 205 NAD; via amide nitrogen. {ECO:0000255|HAMAP-Rule:MF_01578, ECO:0000269|PubMed:12624088, ECO:0000269|PubMed:12637497, ECO:0000269|PubMed:16021622}.; BINDING 255 255 NAD; via carbonyl oxygen. {ECO:0000255|HAMAP-Rule:MF_01578, ECO:0000269|PubMed:12624088, ECO:00…				NP_BIND 132 135 NAD. {ECO:0000255|HAMAP-Rule:MF_01578, ECO:0000269|PubMed:12624088, ECO:0000269|PubMed:12637497, ECO:0000269|PubMed:16021622}.; NP_BIND 155 158 NAD. {ECO:0000255|HAMAP-Rule:MF_01578, ECO:0000269|PubMed:12624088, ECO:0000269|PubMed:12637497, ECO:0000269|PubMed:16021622}.; NP_BIND 232 235 NAD. {ECO:0000255|HAMAP-Rule:MF_01578, ECO:0000269|PubMed:12624088, ECO:0000269|PubMed:12637497…			FUNCTION: The actual biological function of YdiB remains unclear, nor is it known whether 3-dehydroshikimate or quinate represents the natural substrate. Catalyzes the reversible NAD-dependent reduction of both 3-dehydroshikimate (DHSA) and 3-dehydroquinate to yield shikimate (SA) and quinate, respectively. It can use both NAD or NADP for catalysis, however it has higher catalytic efficiency with…	CATALYTIC ACTIVITY: L-quinate + NAD(P)(+) = 3-dehydroquinate + NAD(P)H. {ECO:0000255|HAMAP-Rule:MF_01578, ECO:0000269|PubMed:12637497, ECO:0000269|PubMed:15596430}.; CATALYTIC ACTIVITY: Shikimate + NAD(P)(+) = 3-dehydroshikimate + NAD(P)H. {ECO:0000255|HAMAP-Rule:MF_01578, ECO:0000269|PubMed:12637497, ECO:0000269|PubMed:15596430}.		NAD binding [GO:0051287]; NADP binding [GO:0050661]; nucleotide binding [GO:0000166]; quinate 3-dehydrogenase (NAD+) activity [GO:0030266]; quinate 3-dehydrogenase (NADP+) activity [GO:0052733]; shikimate 3-dehydrogenase (NAD+) activity [GO:0052734]; shikimate 3-dehydrogenase (NADP+) activity [GO:0004764]; aromatic amino acid family biosynthetic process [GO:0009073]; chorismate biosynthetic proce…	GO:0051287; GO:0050661; GO:0009073; GO:0009423; GO:0000166; GO:0030266; GO:0052733; GO:0052734; GO:0004764	P29680; P25894					9097039; 9278503; 16738553; 3541912; 15596430; 16828913; 12624088; 12637497; 16021622								EcoCyc:EG11234-MONOMER;ECOL316407:JW1682-MONOMER;MetaCyc:EG11234-MONOMER;	1.1.1.282;
USG_ECOLI	1zk4_	E13131	0.529	251	337	10	USG-1 protein	usg b2319 JW2316																		cytoplasm [GO:0005737]; aspartate-semialdehyde dehydrogenase activity [GO:0004073]; N-acetyl-gamma-glutamyl-phosphate reductase activity [GO:0003942]; NAD binding [GO:0051287]; NADP binding [GO:0050661]; isoleucine biosynthetic process [GO:0009097]; lysine biosynthetic process via diaminopimelate [GO:0009089]; methionine biosynthetic process [GO:0009086]; threonine biosynthetic process [GO:000908…	GO:0003942; GO:0051287; GO:0050661; GO:0004073; GO:0005737; GO:0009097; GO:0009089; GO:0009086; GO:0009088	P0A6K3					2991861; 9205837; 9278503; 16738553; 3029016; 2681152								EcoCyc:EG11059-MONOMER;ECOL316407:JW2316-MONOMER;
SMTA_ECOLI	1zk4_	E12909	0.529	251	261	7.2	Protein SmtA	smtA ycbD b0921 JW0904																		S-adenosylmethionine-dependent methyltransferase activity [GO:0008757]; methylation [GO:0032259]	GO:0008757; GO:0032259						7513784; 8905232; 9278503; 16738553; 8566713								EcoCyc:EG12167-MONOMER;ECOL316407:JW0904-MONOMER;
RSMB_ECOLI	1zk4_	E12812	0.529	251	429	5.2	Ribosomal RNA small subunit methyltransferase B (EC 2.1.1.176) (16S rRNA m5C967 methyltransferase) (rRNA (cytosine-C(5)-)-methyltransferase RsmB)	rsmB fmu/fmv rrmB sun yhdB b3289 JW3250			2.1.1.176				ACT_SITE 375 375 Nucleophile. {ECO:0000250}.	BINDING 277 277 S-adenosyl-L-methionine. {ECO:0000269|PubMed:14656444}.; BINDING 303 303 S-adenosyl-L-methionine. {ECO:0000269|PubMed:14656444}.; BINDING 322 322 S-adenosyl-L-methionine. {ECO:0000269|PubMed:14656444}.							FUNCTION: Specifically methylates the cytosine at position 967 (m5C967) of 16S rRNA. {ECO:0000269|PubMed:10194318}.	CATALYTIC ACTIVITY: S-adenosyl-L-methionine + cytosine(967) in 16S rRNA = S-adenosyl-L-homocysteine + 5-methylcytosine(967) in 16S rRNA.		cytoplasm [GO:0005737]; RNA binding [GO:0003723]; rRNA (cytosine-C5-)-methyltransferase activity [GO:0009383]; regulation of transcription, DNA-templated [GO:0006355]; rRNA base methylation [GO:0070475]	GO:0003723; GO:0005737; GO:0009383; GO:0070475; GO:0006355		SUBCELLULAR LOCATION: Cytoplasm {ECO:0000305}.				8432722; 9086272; 9278503; 16738553; 8412700; 10026269; 10194318; 10899996; 14656444								EcoCyc:EG12163-MONOMER;ECOL316407:JW3250-MONOMER;MetaCyc:EG12163-MONOMER;	2.1.1.176;
BASR_ECOLI	1zk4_	E11076	0.529	251	222	4.1	Transcriptional regulatory protein BasR	basR pmrA b4113 JW4074										DNA_BIND 124 218 OmpR/PhoB-type. {ECO:0000255|PROSITE-ProRule:PRU01091}.					FUNCTION: Member of the two-component regulatory system BasS/BasR. BasR induces the transcription of the ugd, ais, arnBCADTEF and eptA-basRS loci, all involved in resistance to polymyxin (By similarity). {ECO:0000250}.			cytoplasm [GO:0005737]; DNA binding [GO:0003677]; phosphorelay response regulator activity [GO:0000156]; phosphorelay signal transduction system [GO:0000160]; regulation of transcription, DNA-templated [GO:0006355]; response to antibiotic [GO:0046677]; response to iron(III) ion [GO:0010041]; transcription, DNA-templated [GO:0006351]	GO:0003677; GO:0005737; GO:0000156; GO:0000160; GO:0006355; GO:0046677; GO:0010041; GO:0006351		SUBCELLULAR LOCATION: Cytoplasm {ECO:0000305}.				8282725; 15569938; 7610040; 9278503; 16738553; 15522865								EcoCyc:BASR-MONOMER;ECOL316407:JW4074-MONOMER;RETL1328306-WGS:GSTH-5535-MONOMER;
YECD_ECOLI	1zk4_	E13596	0.528	251	188	7.4	Isochorismatase family protein YecD (EC 3.-.-.-)	yecD b1867 JW5307			3.-.-.-															hydrolase activity [GO:0016787]	GO:0016787						2129559; 9097040; 9278503; 16738553; 7984428; 14649299								EcoCyc:EG12378-MONOMER;ECOL316407:JW5307-MONOMER;
YAGQ_ECOLI	1zk4_	E13246	0.528	251	318	4.4	Uncharacterized protein YagQ	yagQ b0283 JW0277																		molybdopterin cofactor binding [GO:0043546]	GO:0043546						9278503; 16738553								EcoCyc:G6154-MONOMER;ECOL316407:JW0277-MONOMER;RETL1328306-WGS:GSTH-4504-MONOMER;
YDJH_ECOLI	1zk4_	E13558	0.527	251	315	6.4	Uncharacterized sugar kinase YdjH (EC 2.7.1.-)	ydjH b1772 JW5289			2.7.1.-															ribokinase activity [GO:0004747]; D-ribose metabolic process [GO:0006014]	GO:0006014; GO:0004747						9097039; 9278503; 16738553								EcoCyc:G6959-MONOMER;ECOL316407:JW5289-MONOMER;
YCFP_ECOLI	1zk4_	E13423	0.527	251	180	5.6	UPF0227 protein YcfP	ycfP b1108 JW5158																				P0A805; P0A862					8905232; 9278503; 16738553								EcoCyc:G6568-MONOMER;ECOL316407:JW5158-MONOMER;
TORT_ECOLI	1zk4_	E13039	0.527	251	342	3.2	Periplasmic protein TorT	torT yccH b0994 JW0979															FUNCTION: Upon binding a putative inducer it probably interacts with TorS and allows it to play a role in the induction of the torCAD operon for trimethylamine N-oxide reductase.			periplasmic space [GO:0042597]; transport [GO:0006810]	GO:0042597; GO:0006810		SUBCELLULAR LOCATION: Periplasm.				8083154; 8576063; 8905232; 9278503; 16738553								EcoCyc:TORT-MONOMER;ECOL316407:JW0979-MONOMER;
GARR_ECOLI	1zk4_	E11629	0.527	251	294	4.4	2-hydroxy-3-oxopropionate reductase (EC 1.1.1.60) (Tartronate semialdehyde reductase) (TSAR)	garR yhaE b3125 JW5526			1.1.1.60		PATHWAY: Carbohydrate acid metabolism; galactarate degradation; D-glycerate from galactarate: step 3/3. {ECO:0000255|HAMAP-Rule:MF_02032, ECO:0000269|PubMed:9772162}.		ACT_SITE 170 170 {ECO:0000255|HAMAP-Rule:MF_02032}.	BINDING 95 95 NAD. {ECO:0000255|HAMAP-Rule:MF_02032}.; BINDING 238 238 NAD. {ECO:0000255|HAMAP-Rule:MF_02032}.				NP_BIND 4 18 NAD. {ECO:0000255|HAMAP-Rule:MF_02032}.			FUNCTION: Catalyzes the reduction of tatronate semialdehyde to D-glycerate. {ECO:0000255|HAMAP-Rule:MF_02032, ECO:0000269|PubMed:9772162}.	CATALYTIC ACTIVITY: D-glycerate + NAD(P)(+) = 2-hydroxy-3-oxopropanoate + NAD(P)H. {ECO:0000255|HAMAP-Rule:MF_02032, ECO:0000269|PubMed:9772162}.		2-hydroxy-3-oxopropionate reductase activity [GO:0008679]; NAD binding [GO:0051287]; phosphogluconate dehydrogenase (decarboxylating) activity [GO:0004616]; D-glucarate catabolic process [GO:0042838]; galactarate catabolic process [GO:0046392]; glyoxylate metabolic process [GO:0046487]	GO:0008679; GO:0042838; GO:0051287; GO:0046392; GO:0046487; GO:0004616						1705543; 9278503; 16738553; 9772162; 10762278								EcoCyc:TSA-REDUCT-MONOMER;ECOL316407:JW5526-MONOMER;MetaCyc:TSA-REDUCT-MONOMER;
CYSG_ECOLI	1zk4_	E11240	0.527	251	457	3.2	Siroheme synthase [Includes: Uroporphyrinogen-III C-methyltransferase (Urogen III methylase) (EC 2.1.1.107) (SUMT) (Uroporphyrinogen III methylase) (UROM); Precorrin-2 dehydrogenase (EC 1.3.1.76); Sirohydrochlorin ferrochelatase (EC 4.99.1.4)]	cysG b3368 JW3331			2.1.1.107; 1.3.1.76; 4.99.1.4		PATHWAY: Cofactor biosynthesis; adenosylcobalamin biosynthesis; precorrin-2 from uroporphyrinogen III: step 1/1. {ECO:0000255|HAMAP-Rule:MF_01646}.; PATHWAY: Cofactor biosynthesis; adenosylcobalamin biosynthesis; sirohydrochlorin from precorrin-2: step 1/1. {ECO:0000255|HAMAP-Rule:MF_01646}.; PATHWAY: Porphyrin-containing compound metabolism; siroheme biosynthesis; precorrin-2 from uroporphyrinog…		ACT_SITE 248 248 Proton acceptor. {ECO:0000255|HAMAP-Rule:MF_01646}.; ACT_SITE 270 270 Proton donor. {ECO:0000255|HAMAP-Rule:MF_01646}.	BINDING 225 225 S-adenosyl-L-methionine; via carbonyl oxygen. {ECO:0000255|HAMAP-Rule:MF_01646}.; BINDING 306 306 S-adenosyl-L-methionine; via carbonyl oxygen. {ECO:0000255|HAMAP-Rule:MF_01646}.; BINDING 382 382 S-adenosyl-L-methionine; via amide nitrogen. {ECO:0000255|HAMAP-Rule:MF_01646}.; BINDING 411 411 S-adenosyl-L-methionine; via amide nitrogen and carbonyl oxygen. {ECO:0000255|HAMAP-Rule:M…				NP_BIND 22 23 NAD. {ECO:0000255|HAMAP-Rule:MF_01646}.; NP_BIND 43 44 NAD. {ECO:0000255|HAMAP-Rule:MF_01646}.			FUNCTION: Multifunctional enzyme that catalyzes the SAM-dependent methylations of uroporphyrinogen III at position C-2 and C-7 to form precorrin-2 via precorrin-1. Then it catalyzes the NAD-dependent ring dehydrogenation of precorrin-2 to yield sirohydrochlorin. Finally, it catalyzes the ferrochelation of sirohydrochlorin to yield siroheme. {ECO:0000255|HAMAP-Rule:MF_01646, ECO:0000269|PubMed:240…	CATALYTIC ACTIVITY: S-adenosyl-L-methionine + uroporphyrinogen III = S-adenosyl-L-homocysteine + precorrin-1. {ECO:0000255|HAMAP-Rule:MF_01646}.; CATALYTIC ACTIVITY: S-adenosyl-L-methionine + precorrin-1 = S-adenosyl-L-homocysteine + precorrin-2. {ECO:0000255|HAMAP-Rule:MF_01646}.; CATALYTIC ACTIVITY: Precorrin-2 + NAD(+) = sirohydrochlorin + NADH. {ECO:0000255|HAMAP-Rule:MF_01646}.; CATALYTIC AC…		NAD binding [GO:0051287]; precorrin-2 dehydrogenase activity [GO:0043115]; sirohydrochlorin ferrochelatase activity [GO:0051266]; uroporphyrin-III C-methyltransferase activity [GO:0004851]; cobalamin biosynthetic process [GO:0009236]; response to osmotic stress [GO:0006970]; siroheme biosynthetic process [GO:0019354]	GO:0051287; GO:0009236; GO:0043115; GO:0006970; GO:0019354; GO:0051266; GO:0004851	P18843					2543955; 2200672; 9278503; 16738553; 2407558; 2407234; 8243665; 8573073; 9461500								EcoCyc:SIROHEMESYN-MONOMER;ECOL316407:JW3331-MONOMER;MetaCyc:SIROHEMESYN-MONOMER;
P5CR_ECOLI	1zk4_	E12568	0.526	251	269	5.2	Pyrroline-5-carboxylate reductase (P5C reductase) (P5CR) (EC 1.5.1.2) (PCA reductase)	proC b0386 JW0377		ENZYME REGULATION: Inhibited by p-chloromercuribenzoate. {ECO:0000269|PubMed:12133}.	1.5.1.2		PATHWAY: Amino-acid biosynthesis; L-proline biosynthesis; L-proline from L-glutamate 5-semialdehyde: step 1/1. {ECO:0000255|HAMAP-Rule:MF_01925, ECO:0000269|PubMed:12133, ECO:0000269|PubMed:6296787}.										FUNCTION: Catalyzes the reduction of 1-pyrroline-5-carboxylate (PCA) to L-proline. Does not catalyze the reverse reaction. {ECO:0000255|HAMAP-Rule:MF_01925, ECO:0000269|PubMed:12133, ECO:0000269|PubMed:6296787}.	CATALYTIC ACTIVITY: L-proline + NAD(P)(+) = 1-pyrroline-5-carboxylate + NAD(P)H. {ECO:0000255|HAMAP-Rule:MF_01925, ECO:0000269|PubMed:12133, ECO:0000269|PubMed:6296787}.		cytoplasm [GO:0005737]; NADP binding [GO:0050661]; pyrroline-5-carboxylate reductase activity [GO:0004735]; L-proline biosynthetic process [GO:0055129]	GO:0055129; GO:0050661; GO:0005737; GO:0004735		SUBCELLULAR LOCATION: Cytoplasm {ECO:0000255|HAMAP-Rule:MF_01925, ECO:0000269|PubMed:6296787}.				6296787; 9278503; 16738553; 12133								EcoCyc:PYRROLINECARBREDUCT-MONOMER;ECOL316407:JW0377-MONOMER;MetaCyc:PYRROLINECARBREDUCT-MONOMER;
YEDW_ECOLI	1zk4_	E13612	0.525	251	223	3.6	Probable transcriptional regulatory protein YedW	yedW b1969 JW5322										DNA_BIND 122 220 OmpR/PhoB-type. {ECO:0000255|PROSITE-ProRule:PRU01091}.					FUNCTION: Probable member of a two-component regulatory system YedW/YedV.			cytoplasm [GO:0005737]; DNA binding [GO:0003677]; phosphorelay signal transduction system [GO:0000160]; regulation of transcription, DNA-templated [GO:0006355]; transcription, DNA-templated [GO:0006351]	GO:0003677; GO:0005737; GO:0000160; GO:0006355; GO:0006351		SUBCELLULAR LOCATION: Cytoplasm {ECO:0000305}.				9097040; 9278503; 16738553; 15522865								EcoCyc:G7057-MONOMER;ECOL316407:JW5322-MONOMER;
UDG_ECOLI	1zk4_	E13104	0.525	251	388	4.8	UDP-glucose 6-dehydrogenase (UDP-Glc dehydrogenase) (UDP-GlcDH) (UDPGDH) (EC 1.1.1.22)	ugd pmrE udg yefA b2028 JW2010			1.1.1.22		PATHWAY: Nucleotide-sugar biosynthesis; UDP-alpha-D-glucuronate biosynthesis; UDP-alpha-D-glucuronate from UDP-alpha-D-glucose: step 1/1.; PATHWAY: Bacterial outer membrane biogenesis; lipopolysaccharide biosynthesis.		ACT_SITE 253 253 {ECO:0000250}.					NP_BIND 2 19 NAD. {ECO:0000255}.				CATALYTIC ACTIVITY: UDP-glucose + 2 NAD(+) + H(2)O = UDP-glucuronate + 2 NADH.		NAD binding [GO:0051287]; UDP-glucose 6-dehydrogenase activity [GO:0003979]; colanic acid biosynthetic process [GO:0009242]; lipopolysaccharide biosynthetic process [GO:0009103]; UDP-glucuronate biosynthetic process [GO:0006065]	GO:0051287; GO:0003979; GO:0006065; GO:0009242; GO:0009103	P0A8F8					9097040; 9278503; 16738553; 12851388								EcoCyc:UGD-MONOMER;ECOL316407:JW2010-MONOMER;MetaCyc:UGD-MONOMER;
RLMG_ECOLI	1zk4_	E12743	0.525	251	378	4.4	Ribosomal RNA large subunit methyltransferase G (EC 2.1.1.174) (23S rRNA m2G1835 methyltransferase) (rRNA (guanine-N(2)-)-methyltransferase RlmG)	rlmG ygjO b3084 JW5513			2.1.1.174												FUNCTION: Specifically methylates the guanine in position 1835 (m2G1835) of 23S rRNA. {ECO:0000269|PubMed:17010380}.	CATALYTIC ACTIVITY: S-adenosyl-L-methionine + guanine(1835) in 23S rRNA = S-adenosyl-L-homocysteine + N(2)-methylguanine(1835) in 23S rRNA.		cytoplasm [GO:0005737]; 23S rRNA (guanine(1835)-N(2))-methyltransferase activity [GO:0052916]; nucleic acid binding [GO:0003676]; rRNA base methylation [GO:0070475]	GO:0052916; GO:0005737; GO:0003676; GO:0070475		SUBCELLULAR LOCATION: Cytoplasm {ECO:0000305}.				9278503; 16738553; 17010380								EcoCyc:G7603-MONOMER;ECOL316407:JW5513-MONOMER;MetaCyc:G7603-MONOMER;	2.1.1.174;
QSEB_ECOLI	1zk4_	E12640	0.525	251	219	4.6	Transcriptional regulatory protein QseB	qseB ygiX b3025 JW2993										DNA_BIND 124 218 OmpR/PhoB-type. {ECO:0000255|PROSITE-ProRule:PRU01091}.					FUNCTION: Member of a two-component regulatory system QseB/QseC. Activates the flagella regulon by activating transcription of FlhDC. Currently it is not known whether this effect is direct or not. {ECO:0000269|PubMed:11929534}.			cytoplasm [GO:0005737]; protein-DNA complex [GO:0032993]; core promoter sequence-specific DNA binding [GO:0001046]; phosphorelay response regulator activity [GO:0000156]; positive regulation of gene expression [GO:0010628]; quorum sensing [GO:0009372]; regulation of transcription, DNA-templated [GO:0006355]; response to metal ion [GO:0010038]; transcription, DNA-templated [GO:0006351]	GO:0001046; GO:0005737; GO:0000156; GO:0010628; GO:0032993; GO:0009372; GO:0006355; GO:0010038; GO:0006351		SUBCELLULAR LOCATION: Cytoplasm {ECO:0000305}.				9278503; 16738553; 11929534; 16352847								EcoCyc:G7575-MONOMER;ECOL316407:JW2993-MONOMER;
PHOP_ECOLI	1zk4_	E12498	0.525	251	223	4.5	Transcriptional regulatory protein PhoP	phoP b1130 JW1116		ENZYME REGULATION: Feedback inhibited by MgrB, which seems to bind PhoQ, altering its activity and that of downstream effector PhoP. PhoP-regulated transcription is redox-sensitive, being activated when the periplasm becomes more reducing (deletion of dsbA/dsbB, or treatment with dithiothreitol). MgrB acts between DsbA/DsbB and PhoP/PhoQ in this pathway. {ECO:0000269|PubMed:20041203, ECO:0000269|…								DNA_BIND 124 222 OmpR/PhoB-type. {ECO:0000255|PROSITE-ProRule:PRU01091}.					FUNCTION: Member of the two-component regulatory system PhoP/PhoQ involved in adaptation to low Mg(2+) environments and the control of acid resistance genes. In low periplasmic Mg(2+), PhoQ phosphorylates PhoP, resulting in the expression of PhoP-activated genes (PAG) and repression of PhoP-repressed genes (PRG). In high periplasmic Mg(2+), PhoQ dephosphorylates phospho-PhoP, resulting in the rep…			cytoplasm [GO:0005737]; DNA binding [GO:0003677]; identical protein binding [GO:0042802]; phosphorelay signal transduction system [GO:0000160]; regulation of transcription, DNA-templated [GO:0006355]; transcription, DNA-templated [GO:0006351]	GO:0003677; GO:0005737; GO:0042802; GO:0000160; GO:0006355; GO:0006351	Itself	SUBCELLULAR LOCATION: Cytoplasm {ECO:0000305}.				1729240; 1530848; 8905232; 9278503; 16738553; 1729205; 12123454; 9298644; 10464230; 12813061; 13129944; 15126461; 15703297; 20041203; 22267510; 17545283								EcoCyc:PHOP-MONOMER;ECOL316407:JW1116-MONOMER;
YMFD_ECOLI	1zk4_	E14139	0.524	251	221	3.2	Uncharacterized protein YmfD	ymfD b1137 JW1123																									9278503; 16738553								EcoCyc:G6582-MONOMER;ECOL316407:JW1123-MONOMER;
GLXR_ECOLI	1zk4_	E11707	0.524	251	292	6	2-hydroxy-3-oxopropionate reductase (EC 1.1.1.60) (Tartronate semialdehyde reductase) (TSAR)	glxR glxB1 ybbQ b0509 JW0497			1.1.1.60		PATHWAY: Organic acid metabolism; glycolate degradation; 3-phospho-D-glycerate from glycolate: step 3/4.		ACT_SITE 169 169 {ECO:0000250}.	BINDING 94 94 NAD. {ECO:0000250}.; BINDING 237 237 NAD. {ECO:0000250}.				NP_BIND 4 18 NAD. {ECO:0000250}.				CATALYTIC ACTIVITY: D-glycerate + NAD(P)(+) = 2-hydroxy-3-oxopropanoate + NAD(P)H.		2-hydroxy-3-oxopropionate reductase activity [GO:0008679]; NAD binding [GO:0051287]; phosphogluconate dehydrogenase (decarboxylating) activity [GO:0004616]; allantoin assimilation pathway [GO:0009442]; cellular response to DNA damage stimulus [GO:0006974]; glycolate catabolic process [GO:0046296]; glyoxylate catabolic process [GO:0009436]	GO:0008679; GO:0051287; GO:0009442; GO:0006974; GO:0046296; GO:0009436; GO:0004616						10601204; 9278503; 16738553								EcoCyc:G6278-MONOMER;ECOL316407:JW0497-MONOMER;MetaCyc:G6278-MONOMER;
BCSB_ECOLI	4cvb_	E11082	0.524	562	779	3.4	Cyclic di-GMP-binding protein (Cellulose synthase regulatory subunit)	bcsB yhjN b3532 JW3500					PATHWAY: Glycan metabolism; bacterial cellulose biosynthesis.										FUNCTION: Binds the cellulose synthase activator, bis-(3'-5') cyclic diguanylic acid (c-di-GMP). {ECO:0000250}.			integral component of membrane [GO:0016021]; plasma membrane [GO:0005886]; cellulose biosynthetic process [GO:0030244]; UDP-glucose metabolic process [GO:0006011]	GO:0006011; GO:0030244; GO:0016021; GO:0005886		SUBCELLULAR LOCATION: Cell inner membrane; Single-pass type I membrane protein.		TOPO_DOM 26 742 Periplasmic. {ECO:0000255}.; TOPO_DOM 764 779 Cytoplasmic. {ECO:0000255}.	TRANSMEM 743 763 Helical. {ECO:0000255}.	8041620; 9278503; 16738553; 11260463; 15919996								EcoCyc:EG12259-MONOMER;ECOL316407:JW3500-MONOMER;
YGJR_ECOLI	1zk4_	E13870	0.523	251	328	5.6	Uncharacterized oxidoreductase YgjR (EC 1.-.-.-)	ygjR b3087 JW3058			1.-.-.-															integral component of membrane [GO:0016021]; oxidoreductase activity [GO:0016491]	GO:0016021; GO:0016491		SUBCELLULAR LOCATION: Membrane {ECO:0000305}; Single-pass membrane protein {ECO:0000305}.			TRANSMEM 177 193 Helical. {ECO:0000255}.	9278503; 16738553								EcoCyc:G7606-MONOMER;ECOL316407:JW3058-MONOMER;
NANS_ECOLI	1zk4_	E12295	0.523	251	326	6.4	Probable 9-O-acetyl-N-acetylneuraminic acid deacetylase (Neu5,9Ac2 deacetylase) (EC 3.1.1.-) (Probable 9-O-acetyl-N-acetylneuraminate esterase) (Probable sialyl esterase NanS)	nanS yjhS b4309 JW4272			3.1.1.-												FUNCTION: Probably catalyzes the hydrolysis of the 9-O-acetyl group of 9-O-acetyl-N-acetylneuraminate (Neu5,9Ac2). Is required for growth of E.coli on Neu5,9Ac2, an alternative sialic acid commonly found in mammalian host mucosal sites, in particular in the human intestine. {ECO:0000269|PubMed:19749043}.			periplasmic space [GO:0042597]; hydrolase activity [GO:0016787]; carbohydrate metabolic process [GO:0005975]; carboxylic acid metabolic process [GO:0019752]	GO:0005975; GO:0019752; GO:0016787; GO:0042597		SUBCELLULAR LOCATION: Periplasm {ECO:0000305|PubMed:19749043}.				7610040; 9278503; 16738553; 15743943; 19749043								EcoCyc:G7919-MONOMER;ECOL316407:JW4272-MONOMER;
SERA_ECOLI	1zk4_	E12873	0.522	251	410	5.6	D-3-phosphoglycerate dehydrogenase (PGDH) (EC 1.1.1.95)	serA b2913 JW2880		ENZYME REGULATION: In bacteria displays feedback inhibition by L-serine.	1.1.1.95		PATHWAY: Amino-acid biosynthesis; L-serine biosynthesis; L-serine from 3-phospho-D-glycerate: step 1/3.		ACT_SITE 240 240; ACT_SITE 269 269; ACT_SITE 292 292 Proton donor.	BINDING 181 181 NAD. {ECO:0000250}.; BINDING 264 264 NAD. {ECO:0000250}.				NP_BIND 161 162 NAD. {ECO:0000250}.; NP_BIND 238 240 NAD. {ECO:0000250}.; NP_BIND 292 295 NAD. {ECO:0000250}.				CATALYTIC ACTIVITY: 3-phospho-D-glycerate + NAD(+) = 3-phosphonooxypyruvate + NADH.; CATALYTIC ACTIVITY: 2-hydroxyglutarate + NAD(+) = 2-oxoglutarate + NADH.		2-hydroxyglutarate dehydrogenase activity [GO:0047545]; identical protein binding [GO:0042802]; NAD binding [GO:0051287]; phosphoglycerate dehydrogenase activity [GO:0004617]; serine binding [GO:0070905]; L-serine biosynthetic process [GO:0006564]	GO:0047545; GO:0006564; GO:0051287; GO:0042802; GO:0004617; GO:0070905						3017965; 9278503; 16738553; 1917830; 9298646; 9298644; 7719856								EcoCyc:PGLYCDEHYDROG-MONOMER;ECOL316407:JW2880-MONOMER;MetaCyc:PGLYCDEHYDROG-MONOMER;	1.1.1.95;
ARAF_ECOLI	1zk4_	E10992	0.522	251	329	6.4	L-arabinose-binding periplasmic protein (ABP)	araF b1901 JW1889															FUNCTION: Involved in the high-affinity L-arabinose membrane transport system. Binds with high affinity to arabinose, but can also bind D-galactose (approximately 2-fold reduction) and D-fucose (approximately 40-fold reduction).		SITE 87 87 The binding site for the sugar molecule has not yet been established, but C-87 may be involved.	outer membrane-bounded periplasmic space [GO:0030288]; carbohydrate binding [GO:0030246]; monosaccharide-transporting ATPase activity [GO:0015407]; L-arabinose transport [GO:0042882]	GO:0042882; GO:0030246; GO:0015407; GO:0030288		SUBCELLULAR LOCATION: Periplasm.				2445996; 9097040; 9278503; 16738553; 6885805; 326784; 9298646; 9298644; 7031057; 326785; 2204627								EcoCyc:ARAF-MONOMER;ECOL316407:JW1889-MONOMER;MetaCyc:ARAF-MONOMER;RETL1328306-WGS:GSTH-3770-MONOMER;
YHET_ECOLI	1zk4_	E13906	0.521	251	340	2.4	Putative esterase YheT (EC 3.1.1.-)	yheT b3353 JW3316			3.1.1.-				ACT_SITE 153 153 Charge relay system. {ECO:0000250}.; ACT_SITE 280 280 Charge relay system. {ECO:0000250}.; ACT_SITE 308 308 Charge relay system. {ECO:0000250}.											poly(3-hydroxybutyrate) depolymerase activity [GO:0050526]; metabolic process [GO:0008152]	GO:0008152; GO:0050526						9278503; 16738553								EcoCyc:G7718-MONOMER;ECOL316407:JW3316-MONOMER;
E4PD_ECOLI	1zk4_	E11408	0.521	251	339	5.6	D-erythrose-4-phosphate dehydrogenase (E4PDH) (EC 1.2.1.72)	epd gapB b2927 JW2894			1.2.1.72	BIOPHYSICOCHEMICAL PROPERTIES: Kinetic parameters: KM=74 uM for NAD (at 37 degrees Celsius and pH 8.6) {ECO:0000269|PubMed:7751290, ECO:0000269|PubMed:9182530}; KM=510 uM for D-erythrose 4-phosphate (at 25 degrees Celsius and pH 8.9) {ECO:0000269|PubMed:7751290, ECO:0000269|PubMed:9182530}; KM=960 uM for D-erythrose 4-phosphate (at 37 degrees Celsius and pH 8.6) {ECO:0000269|PubMed:7751290, ECO:0…	PATHWAY: Cofactor biosynthesis; pyridoxine 5'-phosphate biosynthesis; pyridoxine 5'-phosphate from D-erythrose 4-phosphate: step 1/5.		ACT_SITE 155 155 Nucleophile. {ECO:0000250}.	BINDING 81 81 NAD; via carbonyl oxygen. {ECO:0000250}.; BINDING 200 200 Substrate. {ECO:0000255}.; BINDING 236 236 Substrate. {ECO:0000255}.; BINDING 318 318 NAD. {ECO:0000250}.				NP_BIND 12 13 NAD. {ECO:0000250}.	BIOPHYSICOCHEMICAL PROPERTIES: ; pH dependence: Optimum pH is about 8.6. {ECO:0000269|PubMed:7751290, ECO:0000269|PubMed:9182530};	BIOPHYSICOCHEMICAL PROPERTIES: ; Temperature dependence: Optimum temperature is 50 degrees Celsius at pH 8.6. Relatively thermostable. Activity begins to decrease significantly when E4PDH is incubated at 50 degrees Celsius for 5 min. {ECO:0000269|PubMed:7751290, ECO:0000269|PubMed:9182530};	FUNCTION: Catalyzes the NAD-dependent conversion of D-erythrose 4-phosphate to 4-phosphoerythronate. {ECO:0000269|PubMed:9182530, ECO:0000269|PubMed:9696782}.	CATALYTIC ACTIVITY: D-erythrose 4-phosphate + NAD(+) + H(2)O = 4-phosphoerythronate + NADH. {ECO:0000269|PubMed:7751290}.	SITE 182 182 Activates thiol group during catalysis. {ECO:0000250}.	cytoplasm [GO:0005737]; erythrose-4-phosphate dehydrogenase activity [GO:0048001]; glyceraldehyde-3-phosphate dehydrogenase (NAD+) (phosphorylating) activity [GO:0004365]; NAD binding [GO:0051287]; glucose metabolic process [GO:0006006]; pyridoxal phosphate biosynthetic process [GO:0042823]; pyridoxine biosynthetic process [GO:0008615]	GO:0051287; GO:0005737; GO:0048001; GO:0006006; GO:0004365; GO:0042823; GO:0008615	P0A6F5	SUBCELLULAR LOCATION: Cytoplasm.				2546007; 9278503; 16738553; 7751290; 2124629; 9182530; 9696782								EcoCyc:ERYTH4PDEHYDROG-MONOMER;ECOL316407:JW2894-MONOMER;MetaCyc:ERYTH4PDEHYDROG-MONOMER;	1.2.1.72;
G6PD_ECOLI	1zk4_	E14278	0.52	251	491	7.2	Glucose-6-phosphate 1-dehydrogenase (G6PD) (EC 1.1.1.49) [Cleaved into: Extracellular death factor (EDF)]	zwf b1852 JW1841			1.1.1.49		PATHWAY: Carbohydrate degradation; pentose phosphate pathway; D-ribulose 5-phosphate from D-glucose 6-phosphate (oxidative stage): step 1/3. {ECO:0000255|HAMAP-Rule:MF_00966, ECO:0000269|PubMed:15113569}.		ACT_SITE 239 239 Proton acceptor. {ECO:0000255|HAMAP-Rule:MF_00966}.	BINDING 50 50 NADP. {ECO:0000255|HAMAP-Rule:MF_00966}.; BINDING 147 147 NADP. {ECO:0000255|HAMAP-Rule:MF_00966}.; BINDING 177 177 Substrate. {ECO:0000255|HAMAP-Rule:MF_00966}.; BINDING 181 181 Substrate. {ECO:0000255|HAMAP-Rule:MF_00966}.; BINDING 215 215 Substrate. {ECO:0000255|HAMAP-Rule:MF_00966}.; BINDING 234 234 Substrate. {ECO:0000255|HAMAP-Rule:MF_00966}.; BINDING 339 339 Substrate. {ECO:0…				NP_BIND 92 93 NADP. {ECO:0000255|HAMAP-Rule:MF_00966}.			FUNCTION: Catalyzes the oxidation of glucose 6-phosphate to 6-phosphogluconolactone. {ECO:0000255|HAMAP-Rule:MF_00966, ECO:0000269|PubMed:15113569, ECO:0000269|PubMed:17962566}.; FUNCTION: Probable source of extracellular death factor (EDF, sequence Asn-Asn-Trp-Asn-Asn, NNWNN) following processing and amidation. This pentapeptide stimulates cell death mediated by MazF (PubMed:17962566). Artificia…	CATALYTIC ACTIVITY: D-glucose 6-phosphate + NADP(+) = 6-phospho-D-glucono-1,5-lactone + NADPH. {ECO:0000255|HAMAP-Rule:MF_00966}.		glucose-6-phosphate dehydrogenase activity [GO:0004345]; identical protein binding [GO:0042802]; NADP binding [GO:0050661]; glucose metabolic process [GO:0006006]; pentose-phosphate shunt [GO:0006098]; quorum sensing [GO:0009372]	GO:0050661; GO:0006006; GO:0004345; GO:0042802; GO:0006098; GO:0009372	Itself					1704005; 9097040; 9278503; 16738553; 7973728; 8344525; 9298644; 15113569; 17962566; 18310334; 21419338								EcoCyc:GLU6PDEHYDROG-MONOMER;ECOL316407:JW1841-MONOMER;MetaCyc:GLU6PDEHYDROG-MONOMER;
RBSB_ECOLI	1zk4_	E12656	0.52	251	296	5.2	D-ribose-binding periplasmic protein	rbsB prlB rbsP b3751 JW3730															FUNCTION: Involved in the high-affinity D-ribose membrane transport system and also serves as the primary chemoreceptor for chemotaxis.			membrane [GO:0016020]; periplasmic space [GO:0042597]; carbohydrate transport [GO:0008643]; chemotaxis [GO:0006935]	GO:0008643; GO:0006935; GO:0016020; GO:0042597		SUBCELLULAR LOCATION: Periplasm.				6313683; 7686882; 9278503; 16738553; 3011793; 3011794; 8899705; 9298646; 9298644; 1583688; 7982928; 9641984								EcoCyc:RBSB-MONOMER;ECOL316407:JW3730-MONOMER;MetaCyc:RBSB-MONOMER;
HLDE_ECOLI	1zk4_	E11809	0.52	251	477	8.4	Bifunctional protein HldE [Includes: D-beta-D-heptose 7-phosphate kinase (EC 2.7.1.167) (D-beta-D-heptose 7-phosphotransferase) (D-glycero-beta-D-manno-heptose-7-phosphate kinase); D-beta-D-heptose 1-phosphate adenylyltransferase (EC 2.7.7.70) (D-glycero-beta-D-manno-heptose 1-phosphate adenylyltransferase)]	hldE rfaE waaE yqiF b3052 JW3024			2.7.1.167; 2.7.7.70		PATHWAY: Nucleotide-sugar biosynthesis; ADP-L-glycero-beta-D-manno-heptose biosynthesis; ADP-L-glycero-beta-D-manno-heptose from D-glycero-beta-D-manno-heptose 7-phosphate: step 1/4.; PATHWAY: Nucleotide-sugar biosynthesis; ADP-L-glycero-beta-D-manno-heptose biosynthesis; ADP-L-glycero-beta-D-manno-heptose from D-glycero-beta-D-manno-heptose 7-phosphate: step 3/4.; PATHWAY: Bacterial outer membra…		ACT_SITE 264 264 {ECO:0000255}.					NP_BIND 195 198 ATP. {ECO:0000255}.			FUNCTION: Catalyzes the phosphorylation of D-glycero-D-manno-heptose 7-phosphate at the C-1 position to selectively form D-glycero-beta-D-manno-heptose-1,7-bisphosphate. {ECO:0000269|PubMed:11751812}.; FUNCTION: Catalyzes the ADP transfer from ATP to D-glycero-beta-D-manno-heptose 1-phosphate, yielding ADP-D-glycero-beta-D-manno-heptose. {ECO:0000269|PubMed:11751812}.	CATALYTIC ACTIVITY: D-glycero-beta-D-manno-heptose 7-phosphate + ATP = D-glycero-beta-D-manno-heptose 1,7-bisphosphate + ADP. {ECO:0000269|PubMed:11751812}.; CATALYTIC ACTIVITY: D-glycero-beta-D-manno-heptose 1-phosphate + ATP = ADP-D-glycero-beta-D-manno-heptose + diphosphate. {ECO:0000269|PubMed:11751812}.		ATP binding [GO:0005524]; heptose 7-phosphate kinase activity [GO:0033785]; heptose-1-phosphate adenylyltransferase activity [GO:0033786]; phosphotransferase activity, alcohol group as acceptor [GO:0016773]; ADP-L-glycero-beta-D-manno-heptose biosynthetic process [GO:0097171]; carbohydrate phosphorylation [GO:0046835]; lipopolysaccharide core region biosynthetic process [GO:0009244]	GO:0097171; GO:0005524; GO:0046835; GO:0033785; GO:0033786; GO:0009244; GO:0016773						9278503; 16738553; 10629197; 11751812; 16030223; 18723842								EcoCyc:G7590-MONOMER;ECOL316407:JW3024-MONOMER;MetaCyc:G7590-MONOMER;	2.7.1.167;2.7.7.70;
GHRA_ECOLI	1zk4_	E11648	0.52	251	312	5.6	Glyoxylate/hydroxypyruvate reductase A (EC 1.1.1.79) (EC 1.1.1.81) (2-ketoacid reductase)	ghrA ycdW b1033 JW5146			1.1.1.79; 1.1.1.81	BIOPHYSICOCHEMICAL PROPERTIES: ; Kinetic parameters: KM=0.6 mM for glyoxylate (at 25 degrees Celsius and pH 7) {ECO:0000269|PubMed:11237876}; KM=1.0 mM for hydroxypyruvate (at 25 degrees Celsius and pH 7) {ECO:0000269|PubMed:11237876}; Vmax=120 umol/min/mg enzyme with glyoxylate as substrate (at 25 degrees Celsius and pH 7) {ECO:0000269|PubMed:11237876}; Vmax=20 umol/min/mg enzyme with hydroxypyr…			ACT_SITE 227 227 {ECO:0000250}.; ACT_SITE 275 275 Proton donor. {ECO:0000250}.						BIOPHYSICOCHEMICAL PROPERTIES: ; pH dependence: Optimum pH is 7.0. {ECO:0000269|PubMed:11237876};		FUNCTION: Catalyzes the NADPH-dependent reduction of glyoxylate and hydroxypyruvate into glycolate and glycerate, respectively. Inactive towards 2-oxo-D-gluconate, 2-oxoglutarate, oxaloacetate and pyruvate. Only D- and L-glycerate are involved in the oxidative activity with NADP. Activity with NAD is very low.	CATALYTIC ACTIVITY: Glycolate + NADP(+) = glyoxylate + NADPH. {ECO:0000269|PubMed:11237876}.; CATALYTIC ACTIVITY: D-glycerate + NAD(P)(+) = hydroxypyruvate + NAD(P)H. {ECO:0000269|PubMed:11237876}.		cytoplasm [GO:0005737]; plasma membrane [GO:0005886]; glyoxylate reductase (NADP) activity [GO:0030267]; hydroxypyruvate reductase activity [GO:0016618]; NAD binding [GO:0051287]	GO:0051287; GO:0005737; GO:0030267; GO:0016618; GO:0005886		SUBCELLULAR LOCATION: Cytoplasm {ECO:0000305|PubMed:11237876}.				8905232; 9278503; 16738553; 11237876; 10493123								EcoCyc:G6539-MONOMER;ECOL316407:JW5146-MONOMER;MetaCyc:G6539-MONOMER;
GALS_ECOLI	1zk4_	E11620	0.52	251	346	5.2	HTH-type transcriptional regulator GalS (Mgl repressor and galactose ultrainduction factor)	galS b2151 JW2138										DNA_BIND 4 23 H-T-H motif. {ECO:0000255|PROSITE-ProRule:PRU00111}.					FUNCTION: Repressor of the mgl operon. Binds galactose and D-fucose as inducers. GalS binds to an operator DNA sequence within its own coding sequence (corresponding to residues 15 to 20).			DNA binding [GO:0003677]; sequence-specific DNA binding transcription factor activity [GO:0003700]; regulation of transcription, DNA-templated [GO:0006355]; transcription, DNA-templated [GO:0006351]	GO:0003677; GO:0006355; GO:0003700; GO:0006351	P03024					1619663; 9278503; 16738553; 8208287; 8982002								EcoCyc:PD00261;ECOL316407:JW2138-MONOMER;
ATOC_ECOLI	1zk4_	E11061	0.52	251	461	4	Acetoacetate metabolism regulatory protein AtoC (Ornithine decarboxylase antizyme) (Ornithine/arginine decarboxylase inhibitor)	atoC az b2220 JW2214										DNA_BIND 433 452 H-T-H motif. {ECO:0000250}.		NP_BIND 236 245 ATP. {ECO:0000255|PROSITE-ProRule:PRU00193}.			FUNCTION: Member of the two-component regulatory system AtoS/AtoC involved in the transcriptional regulation of the ato genes for acetoacetate metabolism. Also an inhibitor of polyamine biosynthesis.			cytoplasm [GO:0005737]; ATP binding [GO:0005524]; ornithine decarboxylase inhibitor activity [GO:0008073]; phosphorelay response regulator activity [GO:0000156]; sequence-specific DNA binding [GO:0043565]; sequence-specific DNA binding transcription factor activity [GO:0003700]; transcription regulatory region DNA binding [GO:0044212]; negative regulation of catalytic activity [GO:0043086]; phosp…	GO:0005524; GO:0005737; GO:0043086; GO:0008073; GO:0000156; GO:0000160; GO:0045893; GO:0010967; GO:0043565; GO:0003700; GO:0044212; GO:0006351		SUBCELLULAR LOCATION: Cytoplasm {ECO:0000305}.				9097040; 9278503; 16738553; 8346225								EcoCyc:ATOC-MONOMER;ECOL316407:JW2214-MONOMER;
ASCG_ECOLI	1zk4_	E11042	0.52	251	336	5.6	HTH-type transcriptional regulator AscG (Cryptic asc operon repressor)	ascG b2714 JW5434										DNA_BIND 4 23 H-T-H motif. {ECO:0000255|PROSITE-ProRule:PRU00111}.					FUNCTION: Repressor of the asc operon. The cryptic operon is activated by the insertion of IS186 into the ascG gene.			sequence-specific DNA binding [GO:0043565]; sequence-specific DNA binding transcription factor activity [GO:0003700]; negative regulation of transcription, DNA-templated [GO:0045892]; transcription, DNA-templated [GO:0006351]	GO:0045892; GO:0043565; GO:0003700; GO:0006351						1630307; 9278503; 16738553								EcoCyc:EG10087-MONOMER;ECOL316407:JW5434-MONOMER;
XYLR_ECOLI	1zk4_	E13199	0.519	251	392	4.4	Xylose operon regulatory protein	xylR b3569 JW3541										DNA_BIND 304 323 H-T-H motif. {ECO:0000255|PROSITE-ProRule:PRU00593}.					FUNCTION: Regulatory protein for the xylBAFGHR operon.			sequence-specific DNA binding [GO:0043565]; sequence-specific DNA binding transcription factor activity [GO:0003700]; regulation of transcription, DNA-templated [GO:0006355]; transcription, DNA-templated [GO:0006351]	GO:0006355; GO:0043565; GO:0003700; GO:0006351						8041620; 9278503; 16738553								EcoCyc:EG20253-MONOMER;ECOL316407:JW3541-MONOMER;
PIMT_ECOLI	2jhf_	E12441	0.519	374	208	5.8	Protein-L-isoaspartate O-methyltransferase (EC 2.1.1.77) (L-isoaspartyl protein carboxyl methyltransferase) (Protein L-isoaspartyl methyltransferase) (Protein-beta-aspartate methyltransferase) (PIMT)	pcm b2743 JW2713			2.1.1.77				ACT_SITE 59 59 {ECO:0000250}.								FUNCTION: Catalyzes the methyl esterification of L-isoaspartyl residues in peptides and proteins that result from spontaneous decomposition of normal L-aspartyl and L-asparaginyl residues. It plays a role in the repair and/or degradation of damaged proteins. This enzyme does not act on D-aspartyl residues.	CATALYTIC ACTIVITY: S-adenosyl-L-methionine + protein L-isoaspartate = S-adenosyl-L-homocysteine + protein L-isoaspartate alpha-methyl ester.		cytoplasm [GO:0005737]; protein-L-isoaspartate (D-aspartate) O-methyltransferase activity [GO:0004719]; protein methylation [GO:0006479]; protein repair [GO:0030091]	GO:0005737; GO:0006479; GO:0030091; GO:0004719		SUBCELLULAR LOCATION: Cytoplasm.				1860862; 9278503; 16738553; 7928962; 8132457; 8208244								EcoCyc:EG10689-MONOMER;ECOL316407:JW2713-MONOMER;MetaCyc:EG10689-MONOMER;	2.1.1.77;
PUR3_ECOLI	1zk4_	E12614	0.517	251	212	4.2	Phosphoribosylglycinamide formyltransferase (EC 2.1.2.2) (5'-phosphoribosylglycinamide transformylase) (GAR transformylase) (GART)	purN b2500 JW2485		ENZYME REGULATION: Inhibited by N10-(bromoacetyl)-5,8-dideazafolate. {ECO:0000269|PubMed:2185839}.	2.1.2.2	BIOPHYSICOCHEMICAL PROPERTIES: ; Kinetic parameters: KM=77.5 uM for (6R)-N10-formyltetrahydrofolate (at pH 8.5) {ECO:0000269|PubMed:2185839}; KM=84.8 uM for (6R)-N10-formyltetrahydrofolate (at pH 7.5) {ECO:0000269|PubMed:2185839}; Note=kcat is 20.7 sec(-1) for (6R)-N10-formyltetrahydrofolate (at pH 8.5). kcat is 13.5 sec(-1) for (6R)-N10-formyltetrahydrofolate (at pH 7.5). {ECO:0000269|PubMed:218…	PATHWAY: Purine metabolism; IMP biosynthesis via de novo pathway; N(2)-formyl-N(1)-(5-phospho-D-ribosyl)glycinamide from N(1)-(5-phospho-D-ribosyl)glycinamide (10-formyl THF route): step 1/1. {ECO:0000255|HAMAP-Rule:MF_01930, ECO:0000269|PubMed:8688421}.		ACT_SITE 108 108 Proton donor. {ECO:0000255|HAMAP-Rule:MF_01930, ECO:0000269|PubMed:10433709}.	BINDING 64 64 10-formyltetrahydrofolate. {ECO:0000255|HAMAP-Rule:MF_01930, ECO:0000269|PubMed:10606510}.; BINDING 106 106 10-formyltetrahydrofolate. {ECO:0000255|HAMAP-Rule:MF_01930, ECO:0000269|PubMed:10606510}.					BIOPHYSICOCHEMICAL PROPERTIES: ; pH dependence: Optimum pH is 8.5. {ECO:0000269|PubMed:2185839};		FUNCTION: Catalyzes the transfer of a formyl group from 10-formyltetrahydrofolate to 5-phospho-ribosyl-glycinamide (GAR), producing 5-phospho-ribosyl-N-formylglycinamide (FGAR) and tetrahydrofolate. {ECO:0000255|HAMAP-Rule:MF_01930, ECO:0000269|PubMed:2185839, ECO:0000269|PubMed:350869}.	CATALYTIC ACTIVITY: 10-formyltetrahydrofolate + N(1)-(5-phospho-D-ribosyl)glycinamide = tetrahydrofolate + N(2)-formyl-N(1)-(5-phospho-D-ribosyl)glycinamide. {ECO:0000255|HAMAP-Rule:MF_01930, ECO:0000269|PubMed:2185839, ECO:0000269|PubMed:350869}.	SITE 144 144 Raises pKa of active site His. {ECO:0000255|HAMAP-Rule:MF_01930, ECO:0000269|PubMed:10433709}.	methyltransferase activity [GO:0008168]; phosphoribosylglycinamide formyltransferase activity [GO:0004644]; 'de novo' IMP biosynthetic process [GO:0006189]; cellular response to DNA damage stimulus [GO:0006974]	GO:0006189; GO:0006974; GO:0008168; GO:0004644						3301838; 9205837; 9278503; 16738553; 10954745; 2185839; 350869; 2204419; 8688421; 10433709; 1522592; 1631098; 9698564; 10606510	P08179;							EcoCyc:GART-MONOMER;ECOL316407:JW2485-MONOMER;MetaCyc:GART-MONOMER;RETL1328306-WGS:GSTH-1500-MONOMER;
HEM1_ECOLI	1zk4_	E11776	0.517	251	418	5.2	Glutamyl-tRNA reductase (GluTR) (EC 1.2.1.70)	hemA b1210 JW1201		ENZYME REGULATION: Activated by Mg(2+) ions. Inhibited by metal-chelating agents such as EDTA, EGTA, 1,10-phenanthroline, 2,2'-dipyridyl, and by PtCl4 and KPdCl4 as well as Ni(2+) and Co(2+). Also inhibited by iodoacetamide, N-tosyl-L-phenylalanine chloromethyl ketone, and 5,5'-dithiobis(2-nitrobenzoic acid), as well as glutamycin. {ECO:0000269|PubMed:12370189}.	1.2.1.70	BIOPHYSICOCHEMICAL PROPERTIES: Kinetic parameters: KM=24 uM for L-glutamyl-tRNA(Glu) {ECO:0000269|PubMed:12370189}; KM=39 uM for NADPH {ECO:0000269|PubMed:12370189};	PATHWAY: Porphyrin-containing compound metabolism; protoporphyrin-IX biosynthesis; 5-aminolevulinate from L-glutamyl-tRNA(Glu): step 1/2.		ACT_SITE 50 50 Nucleophile.	BINDING 109 109 Substrate. {ECO:0000305}.; BINDING 120 120 Substrate. {ECO:0000250}.				NP_BIND 189 194 NADP. {ECO:0000305}.			FUNCTION: Catalyzes the NADPH-dependent reduction of glutamyl-tRNA(Glu) to glutamate 1-semialdehyde (GSA). In the absence of NADPH, exhibits substrate esterase activity, leading to the release of glutamate from tRNA. {ECO:0000269|PubMed:12370189, ECO:0000269|PubMed:1569081}.	CATALYTIC ACTIVITY: L-glutamate 1-semialdehyde + NADP(+) + tRNA(Glu) = L-glutamyl-tRNA(Glu) + NADPH. {ECO:0000269|PubMed:12370189}.	SITE 99 99 Important for activity.	glutamyl-tRNA reductase activity [GO:0008883]; identical protein binding [GO:0042802]; NADP binding [GO:0050661]; protoporphyrinogen IX biosynthetic process from glutamate [GO:0019353]	GO:0050661; GO:0008883; GO:0042802; GO:0019353						2684779; 2548996; 2664455; 7543480; 8905232; 9278503; 16738553; 1427085; 12370189; 1569081; 15757895; 17697121								EcoCyc:GLUTRNAREDUCT-MONOMER;ECOL316407:JW1201-MONOMER;MetaCyc:GLUTRNAREDUCT-MONOMER;	1.2.1.70;
ELBB_ECOLI	1zk4_	E11382	0.517	251	217	3.2	Enhancing lycopene biosynthesis protein 2 (Sigma cross-reacting protein 27A) (SCRP-27A)	elbB elb2 yzzB b3209 JW3176															FUNCTION: May be involved in the early steps of isoprenoid biosynthesis.			isoprenoid biosynthetic process [GO:0008299]; positive regulation of isoprenoid metabolic process [GO:0045828]	GO:0008299; GO:0045828	P0A8V2					9278503; 16738553; 1575737; 9603997								EcoCyc:EG11383-MONOMER;ECOL316407:JW3176-MONOMER;
YTFQ_ECOLI	1zk4_	E14262	0.516	251	318	6.4	ABC transporter periplasmic-binding protein YtfQ	ytfQ b4227 JW4186																		periplasmic space [GO:0042597]; galactose binding [GO:0005534]; galactose transport [GO:0015757]	GO:0005534; GO:0015757; GO:0042597		SUBCELLULAR LOCATION: Periplasm.				7610040; 9278503; 16738553; 9298646								EcoCyc:YTFQ-MONOMER;ECOL316407:JW4186-MONOMER;MetaCyc:YTFQ-MONOMER;RETL1328306-WGS:GSTH-2093-MONOMER;
YAFE_ECOLI	1zk4_	E13226	0.516	251	207	5.8	Uncharacterized protein YafE	yafE b0210 JW0200																		methyltransferase activity [GO:0008168]	GO:0008168						1663890; 9278503; 16738553								EcoCyc:EG11651-MONOMER;ECOL316407:JW0200-MONOMER;
FCTA_ECOLI	1zk4_	E11555	0.516	251	416	5.6	Formyl-CoA:oxalate CoA-transferase (FCOCT) (EC 2.8.3.16) (Formyl-coenzyme A transferase) (Formyl-CoA transferase)	frc yfdW b2374 JW2371			2.8.3.16	BIOPHYSICOCHEMICAL PROPERTIES: ; Kinetic parameters: KM=180 uM for formyl-CoA (with succinate as acceptor at pH 6.7 and 30 degrees Celsius) {ECO:0000269|PubMed:18245280}; KM=352 uM for formyl-CoA (with oxalate as acceptor at pH 6.7 and 30 degrees Celsius) {ECO:0000269|PubMed:18245280}; KM=510 uM for oxalate (with formyl-CoA as donor at pH 6.7 and 30 degrees Celsius) {ECO:0000269|PubMed:18245280};…	PATHWAY: Metabolic intermediate degradation; oxalate degradation; CO(2) and formate from oxalate: step 1/2. {ECO:0000255|HAMAP-Rule:MF_00742}.		ACT_SITE 169 169 Nucleophile. {ECO:0000305|PubMed:12844490}.	BINDING 38 38 Coenzyme A. {ECO:0000255|HAMAP-Rule:MF_00742, ECO:0000269|PubMed:14993676}.; BINDING 104 104 Coenzyme A. {ECO:0000255|HAMAP-Rule:MF_00742}.							FUNCTION: Involved in the catabolism of oxalate and in the adapatation to low pH via the induction of the oxalate-dependent acid tolerance response (ATR). Catalyzes the transfer of the CoA moiety from formyl-CoA to oxalate. It can also use succinate as an acceptor. {ECO:0000269|PubMed:12844490, ECO:0000269|PubMed:18245280, ECO:0000269|PubMed:23335415}.	CATALYTIC ACTIVITY: Formyl-CoA + oxalate = formate + oxalyl-CoA. {ECO:0000255|HAMAP-Rule:MF_00742, ECO:0000269|PubMed:18245280}.		formyl-CoA transferase activity [GO:0033608]; cellular response to acidic pH [GO:0071468]; oxalate catabolic process [GO:0033611]	GO:0071468; GO:0033608; GO:0033611	P18843					9205837; 9278503; 16738553; 12694615; 18245280; 23335415; 12844490; 14993676								EcoCyc:G7237-MONOMER;ECOL316407:JW2371-MONOMER;MetaCyc:G7237-MONOMER;	2.8.3.16;
YPHF_ECOLI	1zk4_	E14205	0.515	251	327	4.8	ABC transporter periplasmic-binding protein YphF	yphF b2548 JW2532															FUNCTION: Probably part of the binding-protein-dependent transport system YphDEF.			periplasmic space [GO:0042597]; transport [GO:0006810]	GO:0042597; GO:0006810		SUBCELLULAR LOCATION: Periplasm {ECO:0000305}.				9205837; 9278503; 16738553; 9298646								EcoCyc:G7342-MONOMER;ECOL316407:JW2532-MONOMER;
TRMN6_ECOLI	1zk4_	E13748	0.515	251	245	5.3	tRNA1(Val) (adenine(37)-N6)-methyltransferase (EC 2.1.1.223) (tRNA m6A37 methyltransferase)	yfiC b2575 JW2559			2.1.1.223												FUNCTION: Specifically methylates the adenine in position 37 of tRNA(1)(Val) (anticodon cmo5UAC). {ECO:0000269|PubMed:19383770}.	CATALYTIC ACTIVITY: S-adenosyl-L-methionine + adenine(37) in tRNA(1)(Val) = S-adenosyl-L-homocysteine + N(6)-methyladenine(37) in tRNA(1)(Val). {ECO:0000269|PubMed:19383770}.		cytoplasm [GO:0005737]; nucleic acid binding [GO:0003676]; tRNA (adenine-N6-)-methyltransferase activity [GO:0016430]; tRNA methylation [GO:0030488]	GO:0005737; GO:0003676; GO:0016430; GO:0030488		SUBCELLULAR LOCATION: Cytoplasm {ECO:0000305}.				9278503; 16738553; 19383770								EcoCyc:EG11538-MONOMER;ECOL316407:JW2559-MONOMER;MetaCyc:EG11538-MONOMER;	2.1.1.223;
LPXK_ECOLI	1zk4_	E12060	0.515	251	328	6.4	Tetraacyldisaccharide 4'-kinase (EC 2.7.1.130) (Lipid A 4'-kinase)	lpxK ycaH b0915 JW0898			2.7.1.130		PATHWAY: Glycolipid biosynthesis; lipid IV(A) biosynthesis; lipid IV(A) from (3R)-3-hydroxytetradecanoyl-[acyl-carrier-protein] and UDP-N-acetyl-alpha-D-glucosamine: step 6/6.							NP_BIND 55 62 ATP. {ECO:0000255}.			FUNCTION: Transfers the gamma-phosphate of ATP to the 4'-position of a tetraacyldisaccharide 1-phosphate intermediate (termed DS-1-P) to form tetraacyldisaccharide 1,4'-bis-phosphate (lipid IVA). {ECO:0000269|PubMed:9268317, ECO:0000269|PubMed:9575203}.	CATALYTIC ACTIVITY: ATP + (2-N,3-O-bis((3R)-3-hydroxytetradecanoyl)-beta-D-glucosaminyl)-(1->6)-(2-N,3-O-bis((3R)-3-hydroxytetradecanoyl)-alpha-D-glucosaminyl phosphate) = ADP + (2-N,3-O-bis((3R)-3-hydroxytetradecanoyl)-4-O-phospho-beta-D-glucosaminyl)-(1->6)-(2-N,3-O-bis((3R)-3-hydroxytetradecanoyl)-alpha-D-glucosaminyl phosphate). {ECO:0000269|PubMed:9268317}.		membrane [GO:0016020]; plasma membrane [GO:0005886]; ATP binding [GO:0005524]; kinase activity [GO:0016301]; tetraacyldisaccharide 4'-kinase activity [GO:0009029]; lipid A biosynthetic process [GO:0009245]; lipopolysaccharide core region biosynthetic process [GO:0009244]	GO:0005524; GO:0016301; GO:0009245; GO:0009244; GO:0016020; GO:0005886; GO:0009029						8094880; 8905232; 9278503; 16738553; 9268317; 9575203								EcoCyc:TETRAACYLDISACC4KIN-MONOMER;ECOL316407:JW0898-MONOMER;MetaCyc:TETRAACYLDISACC4KIN-MONOMER;
BIOC_ECOLI	1zk4_	E11100	0.515	251	251	3.6	Malonyl-[acyl-carrier protein] O-methyltransferase (Malonyl-ACP O-methyltransferase) (EC 2.1.1.197) (Biotin synthesis protein BioC)	bioC b0777 JW0760			2.1.1.197		PATHWAY: Cofactor biosynthesis; biotin biosynthesis.										FUNCTION: Converts the free carboxyl group of a malonyl-thioester to its methyl ester by transfer of a methyl group from S-adenosyl-L-methionine (SAM). It allows to synthesize pimeloyl-ACP via the fatty acid synthetic pathway. E.coli employs a methylation and demethylation strategy to allow elongation of a temporarily disguised malonate moiety to a pimelate moiety by the fatty acid synthetic enzy…	CATALYTIC ACTIVITY: S-adenosyl-L-methionine + malonyl-[acyl-carrier protein] = S-adenosyl-L-homocysteine + malonyl-[acyl-carrier protein] methyl ester. {ECO:0000269|PubMed:20693992}.		carboxyl-O-methyltransferase activity [GO:0010340]; biotin biosynthetic process [GO:0009102]	GO:0009102; GO:0010340						3058702; 9278503; 16738553; 4864413; 20693992								EcoCyc:EG10119-MONOMER;ECOL316407:JW0760-MONOMER;MetaCyc:EG10119-MONOMER;	2.1.1.197;
YCCU_ECOLI	1zk4_	E10505	0.515	251	137	5.8	Uncharacterized protein YccU	yccU b0965 JW5130																		cofactor binding [GO:0048037]	GO:0048037						8905232; 9278503; 16738553; 9868784								EcoCyc:G6499-MONOMER;ECOL316407:JW5130-MONOMER;RETL1328306-WGS:GSTH-1592-MONOMER;
YDGJ_ECOLI	1zk4_	E13523	0.514	251	346	4.8	Uncharacterized oxidoreductase YdgJ (EC 1.-.-.-)	ydgJ b1624 JW5265			1.-.-.-															oxidoreductase activity [GO:0016491]	GO:0016491						9097039; 9278503; 16738553								EcoCyc:G6868-MONOMER;ECOL316407:JW5265-MONOMER;
PURU_ECOLI	1zk4_	E12618	0.514	251	280	7.6	Formyltetrahydrofolate deformylase (EC 3.5.1.10) (Formyl-FH(4) hydrolase)	purU tgs ychI b1232 JW1220		ENZYME REGULATION: Activated by methionine, inhibited by glycine. {ECO:0000269|PubMed:7868604}.	3.5.1.10		PATHWAY: Purine metabolism; IMP biosynthesis via de novo pathway; formate from 10-formyl-5,6,7,8-tetrahydrofolate: step 1/1. {ECO:0000255|HAMAP-Rule:MF_01927, ECO:0000269|PubMed:7868604}.		ACT_SITE 225 225 {ECO:0000255|HAMAP-Rule:MF_01927}.								FUNCTION: Catalyzes the hydrolysis of 10-formyltetrahydrofolate (formyl-FH4) to formate and tetrahydrofolate (FH4). Provides the major source of formate for the PurT-dependent synthesis of 5'-phosphoribosyl-N-formylglycinamide (FGAR) during aerobic growth. Has a role in regulating the one-carbon pool. {ECO:0000255|HAMAP-Rule:MF_01927, ECO:0000269|PubMed:7868604}.	CATALYTIC ACTIVITY: 10-formyltetrahydrofolate + H(2)O = formate + tetrahydrofolate. {ECO:0000255|HAMAP-Rule:MF_01927, ECO:0000269|PubMed:7868604}.		amino acid binding [GO:0016597]; formyltetrahydrofolate deformylase activity [GO:0008864]; hydroxymethyl-, formyl- and related transferase activity [GO:0016742]; 'de novo' IMP biosynthetic process [GO:0006189]; 10-formyltetrahydrofolate biosynthetic process [GO:0009257]; one-carbon metabolic process [GO:0006730]; purine nucleotide biosynthetic process [GO:0006164]; purine ribonucleotide biosynthe…	GO:0006189; GO:0009257; GO:0016597; GO:0008864; GO:0016742; GO:0006730; GO:0006164; GO:0009152						8226647; 8282700; 8905232; 9278503; 16738553; 7868604								EcoCyc:FORMYLTHFDEFORMYL-MONOMER;ECOL316407:JW1220-MONOMER;MetaCyc:FORMYLTHFDEFORMYL-MONOMER;
TYRA_ECOLI	1zk4_	E13087	0.513	251	373	6.4	T-protein [Includes: Chorismate mutase (CM) (EC 5.4.99.5); Prephenate dehydrogenase (PDH) (EC 1.3.1.12)]	tyrA b2600 JW2581			5.4.99.5; 1.3.1.12		PATHWAY: Amino-acid biosynthesis; L-tyrosine biosynthesis; (4-hydroxyphenyl)pyruvate from prephenate (NAD(+) route): step 1/1.; PATHWAY: Metabolic intermediate biosynthesis; prephenate biosynthesis; prephenate from chorismate: step 1/1.											CATALYTIC ACTIVITY: Chorismate = prephenate.; CATALYTIC ACTIVITY: Prephenate + NAD(+) = 4-hydroxyphenylpyruvate + CO(2) + NADH.		cytoplasm [GO:0005737]; chorismate mutase activity [GO:0004106]; prephenate dehydrogenase (NADP+) activity [GO:0004665]; prephenate dehydrogenase activity [GO:0008977]; chorismate metabolic process [GO:0046417]; L-phenylalanine biosynthetic process [GO:0009094]; tyrosine biosynthetic process [GO:0006571]	GO:0009094; GO:0046417; GO:0004106; GO:0005737; GO:0004665; GO:0008977; GO:0006571		SUBCELLULAR LOCATION: Cytoplasm.				6396419; 9205837; 9278503; 16738553; 9298644								EcoCyc:CHORISMUTPREPHENDEHYDROG-MONOMER;ECOL316407:JW2581-MONOMER;MetaCyc:CHORISMUTPREPHENDEHYDROG-MONOMER;
TRER_ECOLI	1zk4_	E13049	0.513	251	315	4	HTH-type transcriptional regulator TreR (Trehalose operon repressor)	treR b4241 JW4200										DNA_BIND 7 26 H-T-H motif. {ECO:0000255|PROSITE-ProRule:PRU00111}.					FUNCTION: Repressor of the treBC operon. Binds trehalose 6-phosphate as an inducer.			DNA binding [GO:0003677]; sequence-specific DNA binding transcription factor activity [GO:0003700]; negative regulation of transcription, DNA-templated [GO:0045892]; transcription, DNA-templated [GO:0006351]; trehalose metabolic process [GO:0005991]	GO:0003677; GO:0045892; GO:0003700; GO:0006351; GO:0005991						9148912; 7610040; 9278503; 16738553; 7608078; 9865945								EcoCyc:EG12202-MONOMER;ECOL316407:JW4200-MONOMER;
LACI_ECOLI	1zk4_	E11999	0.513	251	360	5.2	Lactose operon repressor	lacI b0345 JW0336										DNA_BIND 6 25 H-T-H motif. {ECO:0000255|PROSITE-ProRule:PRU00111}.					FUNCTION: Repressor of the lactose operon. Binds allolactose as an inducer.			cytosol [GO:0005829]; DNA binding [GO:0003677]; sequence-specific DNA binding transcription factor activity [GO:0003700]; transcription, DNA-templated [GO:0006351]	GO:0003677; GO:0005829; GO:0003700; GO:0006351						355891; 9278503; 16738553; 1107032; 4571224; 4594037; 3286877; 7498473; 2178920; 8046748; 9298644; 2040302; 1923807; 3064080; 2742823; 8683581; 10647179; 8638105					849401;			EcoCyc:PD00763;ECOL316407:JW0336-MONOMER;
WCAL_ECOLI	1zk4_	E13164	0.512	251	406	4.8	Putative colanic acid biosynthesis glycosyltransferase WcaL (EC 2.4.-.-)	wcaL yefL b2044 JW2029			2.4.-.-		PATHWAY: Slime biogenesis; slime polysaccharide biosynthesis.													transferase activity, transferring glycosyl groups [GO:0016757]; lipopolysaccharide biosynthetic process [GO:0009103]; slime layer polysaccharide biosynthetic process [GO:0045228]	GO:0009103; GO:0045228; GO:0016757						8759852; 9097040; 9278503; 16738553								EcoCyc:G7095-MONOMER;ECOL316407:JW2029-MONOMER;
RUTB_ECOLI	1zk4_	E12833	0.512	251	230	5.2	Peroxyureidoacrylate/ureidoacrylate amidohydrolase RutB (EC 3.5.1.110) (Ureidoacrylate amidohydrolase)	rutB ycdL b1011 JW5139			3.5.1.110				ACT_SITE 166 166 Nucleophile. {ECO:0000250}.								FUNCTION: In vivo, quickly hydrolyzes the ureidoacrylate peracid to avoid toxicity, but can also hydrolyzes ureidoacrylate that is formed spontaneously from ureidoacrylate peracid. One of the products of hydrolysis, carbamate, hydrolyzes spontaneously, thereby releasing one of the pyrimidine rings nitrogen atoms as ammonia and one of its carbons as CO2. {ECO:0000269|PubMed:16540542, ECO:0000269|P…	CATALYTIC ACTIVITY: (Z)-3-ureidoacrylate peracid + H(2)O = (Z)-3-peroxyaminoacrylate + CO(2) + NH(3). {ECO:0000269|PubMed:20400551}.; CATALYTIC ACTIVITY: (Z)-3-ureidoacrylate + H(2)O = (Z)-3-aminoacrylate + CO(2) + NH(3). {ECO:0000269|PubMed:20400551}.; CATALYTIC ACTIVITY: (Z)-2-methyl-ureidoacrylate peracid + H(2)O = (Z)-2-methyl-peroxyaminoacrylate + CO(2) + NH(3). {ECO:0000269|PubMed:20400551}.		hydrolase activity, acting on carbon-nitrogen (but not peptide) bonds, in linear amides [GO:0016811]; nitrogen utilization [GO:0019740]; pyrimidine nucleobase catabolic process [GO:0006208]; uracil catabolic process [GO:0006212]	GO:0016811; GO:0019740; GO:0006208; GO:0006212						8905232; 9278503; 16738553; 11121068; 16540542; 17919280; 20400551								EcoCyc:G6522-MONOMER;ECOL316407:JW5139-MONOMER;MetaCyc:G6522-MONOMER;	3.5.1.110;
YFHR_ECOLI	1zk4_	E13746	0.511	251	284	4.4	Uncharacterized protein YfhR	yfhR b2534 JW2518																		integral component of membrane [GO:0016021]	GO:0016021		SUBCELLULAR LOCATION: Membrane {ECO:0000305}; Single-pass membrane protein {ECO:0000305}.			TRANSMEM 12 32 Helical. {ECO:0000255}.	9205837; 9278503; 16738553								EcoCyc:G7328-MONOMER;ECOL316407:JW2518-MONOMER;
CFA_ECOLI	1zk4_	E11142	0.511	251	382	4	Cyclopropane-fatty-acyl-phospholipid synthase (CFA synthase) (Cyclopropane fatty acid synthase) (EC 2.1.1.79)	cfa cdfA b1661 JW1653		ENZYME REGULATION: Inhibited by sinefungin, A9145C and S-adenosyl-L-homocysteine. {ECO:0000269|PubMed:1445840}.	2.1.1.79		PATHWAY: Lipid metabolism; fatty acid biosynthesis.		ACT_SITE 354 354 {ECO:0000250}.								FUNCTION: Transfers a methylene group from S-adenosyl-L-methionine to the cis double bond of an unsaturated fatty acid chain resulting in the replacement of the double bond with a methylene bridge. {ECO:0000250}.	CATALYTIC ACTIVITY: S-adenosyl-L-methionine + phospholipid olefinic fatty acid = S-adenosyl-L-homocysteine + phospholipid cyclopropane fatty acid.		cytoplasm [GO:0005737]; cyclopropane-fatty-acyl-phospholipid synthase activity [GO:0008825]; fatty acid biosynthetic process [GO:0006633]; lipid modification [GO:0030258]; methylation [GO:0032259]	GO:0008825; GO:0005737; GO:0006633; GO:0030258; GO:0032259	P37024	SUBCELLULAR LOCATION: Cytoplasm.				1445840; 9097039; 9278503; 16738553								EcoCyc:CFA-MONOMER;ECOL316407:JW1653-MONOMER;MetaCyc:CFA-MONOMER;RETL1328306-WGS:GSTH-906-MONOMER;
YCJS_ECOLI	1zk4_	E13459	0.51	251	351	3.6	Uncharacterized oxidoreductase YcjS (EC 1.-.-.-)	ycjS b1315 JW1308			1.-.-.-															oxidoreductase activity [GO:0016491]	GO:0016491						9097039; 9278503; 16738553								EcoCyc:G6653-MONOMER;ECOL316407:JW1308-MONOMER;
RCSB_ECOLI	1zk4_	E12662	0.51	251	216	7.4	Transcriptional regulatory protein RcsB (Capsular synthesis regulator component B)	rcsB b2217 JW2205		ENZYME REGULATION: Activity is modulated by phosphorylation and interaction with other transcriptional regulators. Probably up-regulated by YmgA/AriR, and possibly down-regulated by YcgZ, all 3 are connector proteins providing additional signal input into the signaling system. {ECO:0000269|PubMed:19240136, ECO:0000269|PubMed:20952573}.								DNA_BIND 168 187 H-T-H motif. {ECO:0000255|HAMAP-Rule:MF_00981}.					FUNCTION: Component of the Rcs signaling system, which controls transcription of numerous genes. RcsB is the response regulator that binds to regulatory DNA regions. Can function both in an RcsA-dependent or RcsA-independent manner. The system regulates expression of numerous genes, including genes involved in colanic acid capsule synthesis, biofilm formation, cell division and outer membrane pro…			intracellular [GO:0005622]; DNA binding [GO:0003677]; sequence-specific DNA binding transcription factor activity [GO:0003700]; signal transducer activity [GO:0004871]; phosphorelay signal transduction system [GO:0000160]; positive regulation of cell projection organization [GO:0031346]; response to antibiotic [GO:0046677]; single-species biofilm formation on inanimate substrate [GO:0044011]; tra…	GO:0003677; GO:0005622; GO:0000160; GO:0031346; GO:0046677; GO:0003700; GO:0004871; GO:0044011; GO:0006351	P39404					2404948; 9097040; 9278503; 16738553; 1597415; 1999391; 10702265; 11758943; 11566985; 11309126; 13129944; 15476819; 19240136; 20005847; 20952573; 20189963
YPFG_ECOLI	4cvb_	E14197	0.509	562	347	6.1	Uncharacterized protein YpfG	ypfG b2466 JW2450																									9278503; 16738553								EcoCyc:G7295-MONOMER;ECOL316407:JW2450-MONOMER;
WCAK_ECOLI	1zk4_	E13163	0.509	251	426	5.6	Colanic acid biosynthesis protein WcaK (EC 2.-.-.-)	wcaK b2045 JW2030			2.-.-.-		PATHWAY: Slime biogenesis; slime polysaccharide biosynthesis.													transferase activity [GO:0016740]; lipopolysaccharide biosynthetic process [GO:0009103]; slime layer polysaccharide biosynthetic process [GO:0045228]	GO:0009103; GO:0045228; GO:0016740						8759852; 9278503; 16738553								EcoCyc:G7096-MONOMER;ECOL316407:JW2030-MONOMER;
THID_ECOLI	1zk4_	E13001	0.509	251	266	6	Hydroxymethylpyrimidine/phosphomethylpyrimidine kinase (EC 2.7.1.49) (EC 2.7.4.7) (Hydroxymethylpyrimidine kinase) (HMP kinase) (Hydroxymethylpyrimidine phosphate kinase) (HMP-P kinase) (HMP-phosphate kinase) (HMPP kinase)	thiD thiJ b2103 JW2090			2.7.1.49; 2.7.4.7		PATHWAY: Cofactor biosynthesis; thiamine diphosphate biosynthesis; 4-amino-2-methyl-5-diphosphomethylpyrimidine from 5-amino-1-(5-phospho-D-ribosyl)imidazole: step 2/3.; PATHWAY: Cofactor biosynthesis; thiamine diphosphate biosynthesis; 4-amino-2-methyl-5-diphosphomethylpyrimidine from 5-amino-1-(5-phospho-D-ribosyl)imidazole: step 3/3.			BINDING 44 44 Substrate. {ECO:0000250}.							FUNCTION: Catalyzes the phosphorylation of hydroxymethylpyrimidine phosphate (HMP-P) to HMP-PP, and of HMP to HMP-P. Shows no activity with pyridoxal, pyridoxamine or pyridoxine.	CATALYTIC ACTIVITY: ATP + 4-amino-5-hydroxymethyl-2-methylpyrimidine = ADP + 4-amino-5-phosphonooxymethyl-2-methylpyrimidine. {ECO:0000269|PubMed:10075431}.; CATALYTIC ACTIVITY: ATP + 4-amino-2-methyl-5-phosphomethylpyrimidine = ADP + 4-amino-2-methyl-5-diphosphomethylpyrimidine. {ECO:0000269|PubMed:10075431}.		ATP binding [GO:0005524]; hydroxymethylpyrimidine kinase activity [GO:0008902]; phosphomethylpyrimidine kinase activity [GO:0008972]; phosphorylation [GO:0016310]; thiamine biosynthetic process [GO:0009228]; thiamine diphosphate biosynthetic process [GO:0009229]	GO:0005524; GO:0008902; GO:0008972; GO:0016310; GO:0009228; GO:0009229						10075431; 9097040; 9278503; 16738553								EcoCyc:HMP-P-KIN-MONOMER;ECOL316407:JW2090-MONOMER;MetaCyc:HMP-P-KIN-MONOMER;	2.7.1.49;
K1PF_ECOLI	1zk4_	E11570	0.509	251	312	7.2	1-phosphofructokinase (EC 2.7.1.56) (Fructose 1-phosphate kinase)	fruK fpk b2168 JW2155			2.7.1.56				ACT_SITE 255 255 {ECO:0000255}.					NP_BIND 187 190 ATP. {ECO:0000255}.				CATALYTIC ACTIVITY: ATP + D-fructose 1-phosphate = ADP + D-fructose 1,6-bisphosphate.		1-phosphofructokinase activity [GO:0008662]; ATP binding [GO:0005524]; carbohydrate phosphorylation [GO:0046835]; fructose catabolic process [GO:0006001]	GO:0008662; GO:0005524; GO:0046835; GO:0006001						1981619; 9097040; 9278503; 16738553								EcoCyc:1-PFK-MONOMER;ECOL316407:JW2155-MONOMER;MetaCyc:1-PFK-MONOMER;
RIHA_ECOLI	1zk4_	E12732	0.508	251	311	4.8	Pyrimidine-specific ribonucleoside hydrolase RihA (EC 3.2.-.-) (Cytidine/uridine-specific hydrolase)	rihA ybeK b0651 JW0646		ENZYME REGULATION: Subject to catabolite repression.	3.2.-.-				ACT_SITE 240 240 {ECO:0000250}.								FUNCTION: Hydrolyzes with equal efficiency cytidine or uridine to ribose and cytosine or uracil, respectively.			cytosol [GO:0005829]; calcium ion binding [GO:0005509]; purine nucleosidase activity [GO:0008477]; pyrimidine-5'-nucleotide nucleosidase activity [GO:0047405]; uridine nucleosidase activity [GO:0045437]; nucleobase-containing small molecule interconversion [GO:0015949]; purine nucleoside catabolic process [GO:0006152]; pyrimidine nucleobase metabolic process [GO:0006206]; pyrimidine ribonucleosid…	GO:0005509; GO:0005829; GO:0015949; GO:0008477; GO:0006152; GO:0006206; GO:0046133; GO:0047405; GO:0045437						8905232; 9278503; 16738553; 11027694								EcoCyc:G6358-MONOMER;ECOL316407:JW0646-MONOMER;MetaCyc:G6358-MONOMER;
PAAH_ECOLI	1zk4_	E12421	0.508	251	475	8	3-hydroxyadipyl-CoA dehydrogenase (EC 1.1.1.-)	paaH ydbU b1395 JW1390			1.1.1.-		PATHWAY: Aromatic compound metabolism; phenylacetate degradation.										FUNCTION: Catalyzes the oxidation of 3-hydroxyadipyl-CoA to yield 3-oxoadipyl-CoA. {ECO:0000269|PubMed:20660314, ECO:0000269|PubMed:9748275}.	CATALYTIC ACTIVITY: 3-hydroxyadipyl-CoA + NAD(+) = 3-oxoadipyl-CoA + NADH. {ECO:0000269|PubMed:20660314}.		3-hydroxyacyl-CoA dehydrogenase activity [GO:0003857]; 3-hydroxybutyryl-CoA dehydrogenase activity [GO:0008691]; fatty acid metabolic process [GO:0006631]; phenylacetate catabolic process [GO:0010124]	GO:0003857; GO:0008691; GO:0006631; GO:0010124						9748275; 9097039; 9278503; 16738553; 10766858; 12846838; 20660314;								EcoCyc:G6716-MONOMER;ECOL316407:JW1390-MONOMER;MetaCyc:G6716-MONOMER;
ALSB_ECOLI	1zk4_	E10957	0.508	251	311	6.4	D-allose-binding periplasmic protein (ALBP)	alsB yjcX b4088 JW4049															FUNCTION: Part of the binding-protein-dependent transport system AlsBAC for D-allose. {ECO:0000269|PubMed:9401019}.			membrane [GO:0016020]; outer membrane-bounded periplasmic space [GO:0030288]; carbohydrate transport [GO:0008643]	GO:0008643; GO:0016020; GO:0030288		SUBCELLULAR LOCATION: Periplasm.				7610040; 9278503; 16738553; 8576032; 9401019; 10064713								EcoCyc:YJCX-MONOMER;ECOL316407:JW4049-MONOMER;MetaCyc:YJCX-MONOMER;
YEII_ECOLI	1zk4_	E13662	0.506	251	362	4.8	Uncharacterized sugar kinase YeiI (EC 2.7.1.-)	yeiI b2160 JW2147			2.7.1.-															kinase activity [GO:0016301]; phosphotransferase activity, alcohol group as acceptor [GO:0016773]	GO:0016301; GO:0016773						9278503; 16738553; 2460435								EcoCyc:EG12028-MONOMER;ECOL316407:JW2147-MONOMER;
YEEL_ECOLI	1zk4_	E13618	0.506	251	350	2.8	Putative uncharacterized protein YeeL	yeeL b4497 b1979/b1980																		transferase activity, transferring glycosyl groups [GO:0016757]	GO:0016757						9278503								EcoCyc:G7065-MONOMER;EcoCyc:G7066-MONOMER;
RIHC_ECOLI	1zk4_	E12734	0.506	251	304	4.4	Non-specific ribonucleoside hydrolase RihC (EC 3.2.-.-) (Purine/pyrimidine ribonucleoside hydrolase)	rihC yaaF b0030 JW0028		ENZYME REGULATION: Subject to catabolite repression.	3.2.-.-				ACT_SITE 233 233 {ECO:0000250}.								FUNCTION: Hydrolyzes both purine and pyrimidine ribonucleosides with a broad-substrate specificity with decreasing activity in the order uridine, xanthosine, inosine, adenosine, cytidine, guanosine.			cytosol [GO:0005829]; adenosine nucleosidase activity [GO:0047622]; inosine nucleosidase activity [GO:0047724]; ribosylpyrimidine nucleosidase activity [GO:0050263]; uridine nucleosidase activity [GO:0045437]; cellular response to DNA damage stimulus [GO:0006974]; purine nucleobase metabolic process [GO:0006144]; purine nucleoside catabolic process [GO:0006152]; pyrimidine nucleobase metabolic pr…	GO:0047622; GO:0006974; GO:0005829; GO:0047724; GO:0006144; GO:0006152; GO:0006206; GO:0042454; GO:0050263; GO:0045437						2011499; 1630901; 9278503; 16738553; 11027694								EcoCyc:EG11082-MONOMER;ECOL316407:JW0028-MONOMER;MetaCyc:EG11082-MONOMER;
MURG_ECOLI	1zk4_	E12263	0.506	251	355	8	UDP-N-acetylglucosamine--N-acetylmuramyl-(pentapeptide) pyrophosphoryl-undecaprenol N-acetylglucosamine transferase (EC 2.4.1.227) (Undecaprenyl-PP-MurNAc-pentapeptide-UDPGlcNAc GlcNAc transferase)	murG b0090 JW0088			2.4.1.227		PATHWAY: Cell wall biogenesis; peptidoglycan biosynthesis. {ECO:0000255|HAMAP-Rule:MF_00033}.										FUNCTION: Cell wall formation. Catalyzes the transfer of a GlcNAc subunit on undecaprenyl-pyrophosphoryl-MurNAc-pentapeptide (lipid intermediate I) to form undecaprenyl-pyrophosphoryl-MurNAc-(pentapeptide)GlcNAc (lipid intermediate II).	CATALYTIC ACTIVITY: UDP-N-acetylglucosamine + Mur2Ac(oyl-L-Ala-gamma-D-Glu-L-Lys-D-Ala-D-Ala)-diphosphoundecaprenol = UDP + GlcNAc-(1->4)-Mur2Ac(oyl-L-Ala-gamma-D-Glu-L-Lys-D-Ala-D-Ala)-diphosphoundecaprenol. {ECO:0000255|HAMAP-Rule:MF_00033}.		plasma membrane [GO:0005886]; carbohydrate binding [GO:0030246]; UDP-N-acetyl-D-glucosamine:N-acetylmuramoyl-L-alanyl-D-glutamyl-meso-2,6-diaminopimelyl-D-alanyl-D-alanine-diphosphoundecaprenol 4-beta-N-acetylglucosaminlytransferase activity [GO:0051991]; undecaprenyldiphospho-muramoylpentapeptide beta-N-acetylglucosaminyltransferase activity [GO:0050511]; cell cycle [GO:0007049]; cell division […	GO:0051991; GO:0019277; GO:0030246; GO:0007049; GO:0051301; GO:0071555; GO:0030259; GO:0009252; GO:0005886; GO:0008360; GO:0050511		SUBCELLULAR LOCATION: Cell inner membrane {ECO:0000255|HAMAP-Rule:MF_00033, ECO:0000269|PubMed:8449890}; Peripheral membrane protein {ECO:0000255|HAMAP-Rule:MF_00033, ECO:0000269|PubMed:8449890}.				2197603; 1630901; 9278503; 16738553; 2187180; 1649817; 8449890; 10892798								EcoCyc:NACGLCTRANS-MONOMER;ECOL316407:JW0088-MONOMER;MetaCyc:NACGLCTRANS-MONOMER;	2.4.1.227;
YHHX_ECOLI	1zk4_	E13924	0.505	251	345	7.2	Uncharacterized oxidoreductase YhhX (EC 1.-.-.-)	yhhX b3440 JW3403			1.-.-.-															oxidoreductase activity [GO:0016491]	GO:0016491						9278503; 16738553; 10493123								EcoCyc:G7757-MONOMER;ECOL316407:JW3403-MONOMER;
YEBT_ECOLI	4cvb_	E13592	0.505	562	877	3.4	Uncharacterized protein YebT	yebT b1834 JW1823																		integral component of membrane [GO:0016021]	GO:0016021		SUBCELLULAR LOCATION: Membrane {ECO:0000305}; Single-pass membrane protein {ECO:0000305}.			TRANSMEM 20 40 Helical. {ECO:0000255}.	9097040; 9278503; 16738553								EcoCyc:G7007-MONOMER;ECOL316407:JW1823-MONOMER;
RBSK_ECOLI	1zk4_	E12658	0.505	251	309	6	Ribokinase (EC 2.7.1.15)	rbsK b3752 JW3731			2.7.1.15		PATHWAY: Carbohydrate metabolism; D-ribose degradation; D-ribose 5-phosphate from beta-D-ribopyranose: step 2/2.											CATALYTIC ACTIVITY: ATP + D-ribose = ADP + D-ribose 5-phosphate.		cytoplasm [GO:0005737]; ATP binding [GO:0005524]; ribokinase activity [GO:0004747]; carbohydrate phosphorylation [GO:0046835]; D-ribose catabolic process [GO:0019303]	GO:0005524; GO:0019303; GO:0046835; GO:0005737; GO:0004747		SUBCELLULAR LOCATION: Cytoplasm.				3011794; 7686882; 9278503; 16738553; 9385653; 9519409; 10438599	P0A9J6;	CHEMBL5093;						EcoCyc:RIBOKIN-MONOMER;ECOL316407:JW3731-MONOMER;MetaCyc:RIBOKIN-MONOMER;RETL1328306-WGS:GSTH-416-MONOMER;RETL1328306-WGS:GSTH-5050-MONOMER;	2.7.1.15;
MALI_ECOLI	1zk4_	E12090	0.505	251	342	5.6	Maltose regulon regulatory protein MalI	malI b1620 JW1612										DNA_BIND 9 28 H-T-H motif. {ECO:0000255|PROSITE-ProRule:PRU00111}.					FUNCTION: Repressor for the malX and malY genes. Also regulates its own expression. Binds maltose as an inducer. {ECO:0000269|PubMed:1856179}.			DNA binding [GO:0003677]; sequence-specific DNA binding transcription factor activity [GO:0003700]; negative regulation of transcription, DNA-templated [GO:0045892]; transcription, DNA-templated [GO:0006351]	GO:0003677; GO:0045892; GO:0003700; GO:0006351						2670898; 1856179; 9097039; 9278503; 16738553								EcoCyc:PD00361;ECOL316407:JW1612-MONOMER;
LPXB_ECOLI	1zk4_	E12056	0.505	251	382	6.8	Lipid-A-disaccharide synthase (EC 2.4.1.182)	lpxB pgsB b0182 JW0177			2.4.1.182		PATHWAY: Glycolipid biosynthesis; lipid IV(A) biosynthesis; lipid IV(A) from (3R)-3-hydroxytetradecanoyl-[acyl-carrier-protein] and UDP-N-acetyl-alpha-D-glucosamine: step 5/6.										FUNCTION: Condensation of UDP-2,3-diacylglucosamine and 2,3-diacylglucosamine-1-phosphate to form lipid A disaccharide, a precursor of lipid A, a phosphorylated glycolipid that anchors the lipopolysaccharide to the outer membrane of the cell.	CATALYTIC ACTIVITY: UDP-2-N,3-O-bis((3R)-3-hydroxytetradecanoyl)-alpha-D-glucosamine + 2-N,3-O-bis((3R)-3-hydroxytetradecanoyl)-alpha-D-glucosaminyl 1-phosphate = UDP + 2-N,3-O-bis((3R)-3-hydroxytetradecanoyl)-beta-D-glucosaminyl-(1->6)-2-N,3-O-bis((3R)-3-hydroxytetradecanoyl)-alpha-D-glucosaminyl 1-phosphate. {ECO:0000269|PubMed:6370995}.		cytoplasm [GO:0005737]; cytosol [GO:0005829]; extrinsic component of plasma membrane [GO:0019897]; lipid-A-disaccharide synthase activity [GO:0008915]; phospholipid binding [GO:0005543]; lipid A biosynthetic process [GO:0009245]	GO:0005737; GO:0005829; GO:0019897; GO:0009245; GO:0008915; GO:0005543	P0CE47					2824445; 9278503; 16738553; 3277952; 3316192; 6370995								EcoCyc:LIPIDADISACCHARIDESYNTH-MONOMER;ECOL316407:JW0177-MONOMER;MetaCyc:LIPIDADISACCHARIDESYNTH-MONOMER;
IDNR_ECOLI	1zk4_	E11895	0.505	251	332	5.2	HTH-type transcriptional regulator IdnR (L-idonate regulatory protein)	idnR yjgS b4264 JW4221										DNA_BIND 8 27 H-T-H motif. {ECO:0000255|PROSITE-ProRule:PRU00111}.					FUNCTION: Idn operon regulator. May repress gntKU and gntT genes when growing on L-idonate. {ECO:0000269|PubMed:9658018}.			DNA binding [GO:0003677]; sequence-specific DNA binding transcription factor activity [GO:0003700]; D-gluconate metabolic process [GO:0019521]; transcription, DNA-templated [GO:0006351]	GO:0019521; GO:0003677; GO:0003700; GO:0006351						7610040; 9278503; 16738553; 9658018								EcoCyc:G7891-MONOMER;ECOL316407:JW4221-MONOMER;
GNTR_ECOLI	1zk4_	E11719	0.505	251	331	4.4	HTH-type transcriptional regulator GntR (Gluconate utilization system GNT-I transcriptional repressor)	gntR b3438 JW5946					PATHWAY: Carbohydrate acid metabolism; D-gluconate degradation [regulation].					DNA_BIND 8 27 H-T-H motif. {ECO:0000255|PROSITE-ProRule:PRU00111}.					FUNCTION: Negative regulator for the gluconate utilization system GNT-I, the gntUKR operon.			DNA binding [GO:0003677]; sequence-specific DNA binding transcription factor activity [GO:0003700]; cellular response to DNA damage stimulus [GO:0006974]; D-gluconate catabolic process [GO:0046177]; negative regulation of transcription, DNA-templated [GO:0045892]; positive regulation of transcription, DNA-templated [GO:0045893]; transcription, DNA-templated [GO:0006351]	GO:0046177; GO:0003677; GO:0006974; GO:0045892; GO:0045893; GO:0003700; GO:0006351						9135111; 9278503; 16397293; 16738553; 8655507								EcoCyc:PD03585;ECOL316407:JW5946-MONOMER;RETL1328306-WGS:GSTH-1830-MONOMER;RETL1328306-WGS:GSTH-4808-MONOMER;
6PGD_ECOLI	1zk4_	E11716	0.505	251	468	4.8	6-phosphogluconate dehydrogenase, decarboxylating (EC 1.1.1.44)	gnd b2029 JW2011			1.1.1.44	BIOPHYSICOCHEMICAL PROPERTIES: Kinetic parameters: KM=49 uM for NADP {ECO:0000269|PubMed:19686854}; KM=93 uM for 6-phospho-D-gluconate {ECO:0000269|PubMed:19686854};	PATHWAY: Carbohydrate degradation; pentose phosphate pathway; D-ribulose 5-phosphate from D-glucose 6-phosphate (oxidative stage): step 3/3.		ACT_SITE 183 183 Proton acceptor. {ECO:0000269|PubMed:19686854}.; ACT_SITE 190 190 Proton donor. {ECO:0000269|PubMed:19686854}.	BINDING 102 102 NADP. {ECO:0000250}.; BINDING 102 102 Substrate.; BINDING 191 191 Substrate. {ECO:0000250}.; BINDING 260 260 Substrate; via amide nitrogen.; BINDING 287 287 Substrate.; BINDING 445 445 Substrate; shared with dimeric partner.; BINDING 451 451 Substrate; shared with dimeric partner.				NP_BIND 10 15 NADP.; NP_BIND 33 35 NADP.; NP_BIND 74 76 NADP.			FUNCTION: Catalyzes the oxidative decarboxylation of 6-phosphogluconate to ribulose 5-phosphate and CO(2), with concomitant reduction of NADP to NADPH. {ECO:0000269|PubMed:19686854}.	CATALYTIC ACTIVITY: 6-phospho-D-gluconate + NADP(+) = D-ribulose 5-phosphate + CO(2) + NADPH. {ECO:0000269|PubMed:19686854}.		identical protein binding [GO:0042802]; NADP binding [GO:0050661]; phosphogluconate dehydrogenase (decarboxylating) activity [GO:0004616]; protein homodimerization activity [GO:0042803]; D-gluconate metabolic process [GO:0019521]; pentose-phosphate shunt [GO:0006098]	GO:0019521; GO:0050661; GO:0042802; GO:0006098; GO:0004616; GO:0042803	Itself					6329905; 2050640; 1938920; 9097040; 9278503; 16738553; 2464736; 3275621; 7677991; 9298644; 19686854								EcoCyc:6PGLUCONDEHYDROG-MONOMER;ECOL316407:JW2011-MONOMER;MetaCyc:6PGLUCONDEHYDROG-MONOMER;	1.1.1.44;
FRLD_ECOLI	1zk4_	E11562	0.505	251	261	5.2	Fructoselysine kinase (EC 2.7.1.-)	frlD yhfQ b3374 JW3337			2.7.1.-		PATHWAY: Carbohydrate metabolism; fructoselysine degradation; D-glucose 6-phosphate and lysine from fructoselysine: step 1/2.										FUNCTION: Phosphorylates fructoselysine to yield fructoselysine 6-phosphate. {ECO:0000269|PubMed:12147680}.	CATALYTIC ACTIVITY: ATP + fructoselysine = ADP + fructoselysine 6-phosphate.		ATP binding [GO:0005524]; kinase activity [GO:0016301]; phosphotransferase activity, alcohol group as acceptor [GO:0016773]	GO:0005524; GO:0016301; GO:0016773	P0AG07; P05704					9278503; 16738553; 12147680								EcoCyc:G7726-MONOMER;ECOL316407:JW3337-MONOMER;MetaCyc:G7726-MONOMER;
CHER_ECOLI	1zk4_	E11151	0.505	251	286	4.4	Chemotaxis protein methyltransferase (EC 2.1.1.80)	cheR cheX b1884 JW1873			2.1.1.80					BINDING 92 92 S-adenosyl-L-methionine. {ECO:0000250}.; BINDING 94 94 S-adenosyl-L-methionine. {ECO:0000250}.; BINDING 98 98 S-adenosyl-L-methionine. {ECO:0000250}.; BINDING 129 129 S-adenosyl-L-methionine. {ECO:0000250}.; BINDING 154 154 S-adenosyl-L-methionine. {ECO:0000250}.							FUNCTION: Methylation of the membrane-bound methyl-accepting chemotaxis proteins (MCP) to form gamma-glutamyl methyl ester residues in MCP.	CATALYTIC ACTIVITY: S-adenosyl-L-methionine + protein L-glutamate = S-adenosyl-L-homocysteine + protein L-glutamate methyl ester.		cytosol [GO:0005829]; plasma membrane [GO:0005886]; protein-glutamate O-methyltransferase activity [GO:0008983]; chemotaxis [GO:0006935]	GO:0006935; GO:0005829; GO:0005886; GO:0008983						3510184; 9097040; 9278503; 16738553								EcoCyc:CHER-MONOMER;ECOL316407:JW1873-MONOMER;MetaCyc:CHER-MONOMER;
YHJG_ECOLI	4cvb_	E13942	0.504	562	686	3.9	Uncharacterized protein YhjG	yhjG yhjF b3524 JW3492																		integral component of membrane [GO:0016021]; plasma membrane [GO:0005886]	GO:0016021; GO:0005886		SUBCELLULAR LOCATION: Cell membrane {ECO:0000305}; Single-pass membrane protein {ECO:0000305}.			TRANSMEM 7 27 Helical. {ECO:0000255}.	8041620; 9278503; 16738553								EcoCyc:EG12251-MONOMER;ECOL316407:JW3492-MONOMER;
YEHT_ECOLI	1zk4_	E13653	0.503	251	239	5	Transcriptional regulatory protein YehT	yehT b2125 JW5352															FUNCTION: Member of the two-component regulatory system YehU/YehT, which may be involved in the stationary-phase control network. Regulates expression of yjiY by binding to its promoter region. {ECO:0000269|PubMed:15522865, ECO:0000269|PubMed:22685278}.			intracellular [GO:0005622]; DNA binding [GO:0003677]; phosphorelay signal transduction system [GO:0000160]; regulation of transcription, DNA-templated [GO:0006355]; transcription, DNA-templated [GO:0006351]	GO:0003677; GO:0005622; GO:0000160; GO:0006355; GO:0006351	P0A823					9278503; 16738553; 15522865; 22685278								EcoCyc:EG12006-MONOMER;ECOL316407:JW5352-MONOMER;
WECC_ECOLI	1zk4_	E13168	0.503	251	420	6	UDP-N-acetyl-D-mannosamine dehydrogenase (EC 1.1.1.336) (UDP-ManNAc 6-dehydrogenase)	wecC rffD b3787 JW5599		ENZYME REGULATION: Activated by N-acetylglucosamine-1-P or K(+) at low UDP-ManNAc concentrations. {ECO:0000269|PubMed:381306}.	1.1.1.336	BIOPHYSICOCHEMICAL PROPERTIES: Kinetic parameters: KM=0.22 mM for UDP-ManNAc (in the presence of 1 mM N-acetylglucosamine-1-P) {ECO:0000269|PubMed:381306}; KM=0.11 mM for UDP-ManNAc (in the presence of 150 mM KCl) {ECO:0000269|PubMed:381306}; KM=0.38 mM for UDP-ManNAc (in the absence of activators) {ECO:0000269|PubMed:381306}; KM=0.21 mM for NAD(+) {ECO:0000269|PubMed:381306};	PATHWAY: Bacterial outer membrane biogenesis; enterobacterial common antigen biosynthesis. {ECO:0000255|HAMAP-Rule:MF_02029, ECO:0000269|PubMed:2166030}.		ACT_SITE 266 266 Nucleophile. {ECO:0000250|UniProtKB:P11759, ECO:0000255|HAMAP-Rule:MF_02029}.					NP_BIND 10 15 NAD. {ECO:0000250|UniProtKB:P11759, ECO:0000255|HAMAP-Rule:MF_02029}.	BIOPHYSICOCHEMICAL PROPERTIES: ; pH dependence: Optimum pH is 10.0. {ECO:0000269|PubMed:381306};		FUNCTION: Catalyzes the four-electron oxidation of UDP-N-acetyl-D-mannosamine (UDP-ManNAc), reducing NAD(+) and releasing UDP-N-acetylmannosaminuronic acid (UDP-ManNAcA). {ECO:0000255|HAMAP-Rule:MF_02029, ECO:0000269|PubMed:381306}.	CATALYTIC ACTIVITY: UDP-N-acetyl-alpha-D-mannosamine + 2 NAD(+) + H(2)O = UDP-N-acetyl-alpha-D-mannosaminuronate + 2 NADH. {ECO:0000255|HAMAP-Rule:MF_02029, ECO:0000269|PubMed:381306}.		identical protein binding [GO:0042802]; NAD binding [GO:0051287]; oxidoreductase activity [GO:0016491]; oxidoreductase activity, acting on the CH-CH group of donors, NAD or NADP as acceptor [GO:0016628]; oxidoreductase activity, acting on the CH-OH group of donors, NAD or NADP as acceptor [GO:0016616]; UDP-N-acetyl-D-mannosamine dehydrogenase activity [GO:0089714]; enterobacterial common antigen …	GO:0051287; GO:0089714; GO:0009246; GO:0042802; GO:0016491; GO:0016628; GO:0016616						8226648; 1379743; 9278503; 16397293; 16738553; 381306; 2166030								EcoCyc:UDPMANNACADEHYDROG-MONOMER;ECOL316407:JW5599-MONOMER;MetaCyc:UDPMANNACADEHYDROG-MONOMER;
GPDA_ECOLI	1zk4_	E11729	0.503	251	339	6.4	Glycerol-3-phosphate dehydrogenase [NAD(P)+] (EC 1.1.1.94) (NAD(P)H-dependent glycerol-3-phosphate dehydrogenase)	gpsA b3608 JW3583			1.1.1.94		PATHWAY: Membrane lipid metabolism; glycerophospholipid metabolism. {ECO:0000255|HAMAP-Rule:MF_00394}.		ACT_SITE 195 195 Proton acceptor. {ECO:0000255|HAMAP-Rule:MF_00394}.	BINDING 110 110 NAD; via amide nitrogen. {ECO:0000255|HAMAP-Rule:MF_00394}.; BINDING 110 110 Substrate. {ECO:0000255|HAMAP-Rule:MF_00394}.; BINDING 143 143 NAD; via amide nitrogen. {ECO:0000255|HAMAP-Rule:MF_00394}.; BINDING 259 259 NAD. {ECO:0000255|HAMAP-Rule:MF_00394}.; BINDING 285 285 NAD. {ECO:0000255|HAMAP-Rule:MF_00394}.				NP_BIND 12 17 NAD. {ECO:0000255|HAMAP-Rule:MF_00394}.				CATALYTIC ACTIVITY: sn-glycerol 3-phosphate + NAD(P)(+) = glycerone phosphate + NAD(P)H. {ECO:0000255|HAMAP-Rule:MF_00394}.		glycerol-3-phosphate dehydrogenase complex [GO:0009331]; glycerol-3-phosphate dehydrogenase [NAD(P)+] activity [GO:0047952]; glycerol-3-phosphate dehydrogenase [NAD+] activity [GO:0004367]; glycerol-3-phosphate dehydrogenase [NADP+] activity [GO:0036439]; NAD binding [GO:0051287]; carbohydrate metabolic process [GO:0005975]; glycerol-3-phosphate biosynthetic process [GO:0046167]; glycerol-3-phosp…	GO:0051287; GO:0005975; GO:0046167; GO:0046168; GO:0047952; GO:0004367; GO:0036439; GO:0009331; GO:0046474		SUBCELLULAR LOCATION: Cytoplasm {ECO:0000255|HAMAP-Rule:MF_00394}.				8041620; 9278503; 16738553								EcoCyc:GLYC3PDEHYDROGBIOSYN-MONOMER;ECOL316407:JW3583-MONOMER;MetaCyc:GLYC3PDEHYDROGBIOSYN-MONOMER;
YCJW_ECOLI	1zk4_	E13463	0.502	251	332	6.4	Uncharacterized HTH-type transcriptional regulator YcjW	ycjW b1320 JW1313										DNA_BIND 5 24 H-T-H motif. {ECO:0000255|PROSITE-ProRule:PRU00111}.								DNA binding [GO:0003677]; sequence-specific DNA binding transcription factor activity [GO:0003700]; cellular response to DNA damage stimulus [GO:0006974]; transcription, DNA-templated [GO:0006351]	GO:0003677; GO:0006974; GO:0003700; GO:0006351						9097039; 9278503; 16738553								EcoCyc:G6658-MONOMER;ECOL316407:JW1313-MONOMER;
PDXY_ECOLI	1zk4_	E12449	0.502	251	287	4.4	Pyridoxamine kinase (PM kinase) (EC 2.7.1.35)	pdxY ydgS b1636 JW1628			2.7.1.35					BINDING 10 10 Substrate. {ECO:0000250}.; BINDING 45 45 Substrate. {ECO:0000250}.; BINDING 224 224 Substrate. {ECO:0000250}.				NP_BIND 182 183 ATP. {ECO:0000250}.; NP_BIND 208 223 ATP. {ECO:0000250}.			FUNCTION: Phosphorylates B6 vitamers; functions in a salvage pathway. Uses pyridoxamine, but has negligible activity toward pyridoxal and pyridoxine as substrates.	CATALYTIC ACTIVITY: ATP + pyridoxal = ADP + pyridoxal 5'-phosphate.		ATP binding [GO:0005524]; glucokinase activity [GO:0004340]; identical protein binding [GO:0042802]; pyridoxal kinase activity [GO:0008478]; zinc ion binding [GO:0008270]; glycolytic process [GO:0006096]; pyridoxal 5'-phosphate salvage [GO:0009443]; pyridoxal metabolic process [GO:0042817]; vitamin B6 biosynthetic process [GO:0042819]	GO:0005524; GO:0004340; GO:0006096; GO:0042802; GO:0009443; GO:0008478; GO:0042817; GO:0042819; GO:0008270						9097039; 9278503; 16738553; 9537380; 15547280								EcoCyc:PDXY-MONOMER;ECOL316407:JW1628-MONOMER;MetaCyc:PDXY-MONOMER;
FADB_ECOLI	1zk4_	E11444	0.502	251	729	7.6	Fatty acid oxidation complex subunit alpha [Includes: Enoyl-CoA hydratase/Delta(3)-cis-Delta(2)-trans-enoyl-CoA isomerase/3-hydroxybutyryl-CoA epimerase (EC 4.2.1.17) (EC 5.1.2.3) (EC 5.3.3.8); 3-hydroxyacyl-CoA dehydrogenase (EC 1.1.1.35)]	fadB oldB b3846 JW3822			4.2.1.17; 5.1.2.3; 5.3.3.8; 1.1.1.35	BIOPHYSICOCHEMICAL PROPERTIES: Kinetic parameters: KM=53 uM for crotonyl-CoA (for enoyl-CoA hydratase activity) {ECO:0000269|PubMed:1748662, ECO:0000269|PubMed:8454629, ECO:0000269|PubMed:8755745}; KM=8.7 mM for L-3-hydroxy-4-trans-decenoyl-CoA (for enoyl-CoA hydratase activity) {ECO:0000269|PubMed:1748662, ECO:0000269|PubMed:8454629, ECO:0000269|PubMed:8755745}; KM=38 mM for D-3-hydroxy-4-trans-…	PATHWAY: Lipid metabolism; fatty acid beta-oxidation. {ECO:0000255|HAMAP-Rule:MF_01621}.		ACT_SITE 450 450 For 3-hydroxyacyl-CoA dehydrogenase activity. {ECO:0000255|HAMAP-Rule:MF_01621, ECO:0000269|PubMed:8454629, ECO:0000269|PubMed:8755745}.	BINDING 296 296 Substrate. {ECO:0000255|HAMAP-Rule:MF_01621}.; BINDING 324 324 NAD; via amide nitrogen. {ECO:0000305}.; BINDING 343 343 NAD. {ECO:0000255|HAMAP-Rule:MF_01621}.; BINDING 407 407 NAD. {ECO:0000255|HAMAP-Rule:MF_01621}.; BINDING 453 453 NAD. {ECO:0000255|HAMAP-Rule:MF_01621}.; BINDING 500 500 Substrate. {ECO:0000255|HAMAP-Rule:MF_01621}.; BINDING 660 660 Substrate. {ECO:0000255|HAMAP…				NP_BIND 400 402 NAD. {ECO:0000255|HAMAP-Rule:MF_01621}.; NP_BIND 427 429 NAD. {ECO:0000255|HAMAP-Rule:MF_01621}.			FUNCTION: Involved in the aerobic and anaerobic degradation of long-chain fatty acids via beta-oxidation cycle. Catalyzes the formation of 3-oxoacyl-CoA from enoyl-CoA via L-3-hydroxyacyl-CoA. It can also use D-3-hydroxyacyl-CoA and cis-3-enoyl-CoA as substrate. {ECO:0000255|HAMAP-Rule:MF_01621, ECO:0000269|PubMed:12535077, ECO:0000269|PubMed:1748662, ECO:0000269|PubMed:368024, ECO:0000269|PubMed…	CATALYTIC ACTIVITY: (S)-3-hydroxyacyl-CoA + NAD(+) = 3-oxoacyl-CoA + NADH. {ECO:0000255|HAMAP-Rule:MF_01621}.; CATALYTIC ACTIVITY: (3S)-3-hydroxyacyl-CoA = trans-2(or 3)-enoyl-CoA + H(2)O. {ECO:0000255|HAMAP-Rule:MF_01621}.; CATALYTIC ACTIVITY: (S)-3-hydroxybutanoyl-CoA = (R)-3-hydroxybutanoyl-CoA. {ECO:0000255|HAMAP-Rule:MF_01621}.; CATALYTIC ACTIVITY: (3Z)-dodec-3-enoyl-CoA = (2E)-dodec-2-enoyl…	SITE 119 119 Important for catalytic activity. {ECO:0000255|HAMAP-Rule:MF_01621}.; SITE 139 139 Important for catalytic activity. {ECO:0000255|HAMAP-Rule:MF_01621}.	fatty acid beta-oxidation multienzyme complex [GO:0036125]; 3-hydroxyacyl-CoA dehydrogenase activity [GO:0003857]; 3-hydroxybutyryl-CoA epimerase activity [GO:0008692]; dodecenoyl-CoA delta-isomerase activity [GO:0004165]; enoyl-CoA hydratase activity [GO:0004300]; fatty acid beta-oxidation [GO:0006635]	GO:0003857; GO:0008692; GO:0004165; GO:0004300; GO:0006635; GO:0036125						1699931; 2191949; 2204034; 1712230; 1379743; 9278503; 16738553; 368024; 1748662; 8454629; 8755745; 9298644; 12535077								EcoCyc:FADB-MONOMER;ECOL316407:JW3822-MONOMER;MetaCyc:FADB-MONOMER;
YBFF_ECOLI	1zk4_	E13321	0.501	251	254	4.4	Esterase YbfF (EC 3.1.-.-)	ybfF b0686 JW0673			3.1.-.-				ACT_SITE 89 89 {ECO:0000250}.; ACT_SITE 234 234 {ECO:0000250}.								FUNCTION: Displays esterase activity toward palmitoyl-CoA, malonyl-CoA and pNP-butyrate. {ECO:0000269|PubMed:15808744}.			carboxylic ester hydrolase activity [GO:0052689]; thiolester hydrolase activity [GO:0016790]; metabolic process [GO:0008152]	GO:0052689; GO:0008152; GO:0016790	P0A6F5					8905232; 9278503; 16738553; 10493123; 15808744								EcoCyc:EG11776-MONOMER;ECOL316407:JW0673-MONOMER;	3.1.2.2;
WCAJ_ECOLI	1zk4_	E13162	0.501	251	464	4	UDP-glucose:undecaprenyl-phosphate glucose-1-phosphate transferase (UDP-Glc:Und-P Glc-1-P transferase) (EC 2.7.8.31) (Colanic acid biosynthesis UDP-glucose lipid carrier transferase) (Glucosyl-P-P-undecaprenol synthase)	wcaJ b2047 JW2032			2.7.8.31		PATHWAY: Exopolysaccharide biosynthesis; colanic acid biosynthesis. {ECO:0000269|PubMed:22408159}.										FUNCTION: Is the initiating enzyme for colanic acid (CA) synthesis. Catalyzes the transfer of the glucose-1-phosphate moiety from UDP-Glc onto the carrier lipid undecaprenyl phosphate (C55-P), forming a phosphoanhydride bond yielding to glucosyl-pyrophosphoryl-undecaprenol (Glc-PP-C55). Also possesses a weak galactose-1-P transferase activity. {ECO:0000269|PubMed:22408159}.	CATALYTIC ACTIVITY: UDP-glucose + ditrans,octacis-undecaprenyl phosphate = UMP + alpha-D-glucopyranosyl-diphospho-ditrans,octacis-undecaprenol. {ECO:0000269|PubMed:22408159}.		integral component of membrane [GO:0016021]; plasma membrane [GO:0005886]; transferase activity, transferring glycosyl groups [GO:0016757]; colanic acid biosynthetic process [GO:0009242]; lipopolysaccharide biosynthetic process [GO:0009103]	GO:0009242; GO:0016021; GO:0009103; GO:0005886; GO:0016757		SUBCELLULAR LOCATION: Cell inner membrane {ECO:0000269|PubMed:22408159}; Multi-pass membrane protein {ECO:0000269|PubMed:22408159}.		TOPO_DOM 1 15 Cytoplasmic. {ECO:0000255}.; TOPO_DOM 37 38 Periplasmic. {ECO:0000255}.; TOPO_DOM 60 80 Cytoplasmic. {ECO:0000255}.; TOPO_DOM 102 104 Periplasmic. {ECO:0000255}.; TOPO_DOM 126 278 Cytoplasmic. {ECO:0000255}.; TOPO_DOM 300 464 Periplasmic. {ECO:0000255}.	TRANSMEM 16 36 Helical. {ECO:0000255}.; TRANSMEM 39 59 Helical. {ECO:0000255}.; TRANSMEM 81 101 Helical. {ECO:0000255}.; TRANSMEM 105 125 Helical. {ECO:0000255}.; TRANSMEM 279 299 Helical. {ECO:0000255}.	8759852; 9097040; 9278503; 16738553; 15919996; 22408159								EcoCyc:G7098-MONOMER;ECOL316407:JW2032-MONOMER;
WCAC_ECOLI	1zk4_	E13157	0.501	251	405	6	Putative colanic acid biosynthesis glycosyl transferase WcaC	wcaC b2057 JW2042					PATHWAY: Slime biogenesis; slime polysaccharide biosynthesis.													transferase activity [GO:0016740]; lipopolysaccharide biosynthetic process [GO:0009103]; slime layer polysaccharide biosynthetic process [GO:0045228]	GO:0009103; GO:0045228; GO:0016740						8759852; 9278503; 16738553								EcoCyc:G7102-MONOMER;ECOL316407:JW2042-MONOMER;
YEAI_ECOLI	1zk4_	E13573	0.5	251	491	3.6	Inner membrane protein YeaI	yeaI b1785 JW1774																		integral component of membrane [GO:0016021]; plasma membrane [GO:0005886]; negative regulation of bacterial-type flagellum-dependent cell motility [GO:1902201]	GO:0016021; GO:1902201; GO:0005886		SUBCELLULAR LOCATION: Cell inner membrane; Multi-pass membrane protein.		TOPO_DOM 1 28 Periplasmic. {ECO:0000255}.; TOPO_DOM 50 54 Cytoplasmic. {ECO:0000255}.; TOPO_DOM 76 89 Periplasmic. {ECO:0000255}.; TOPO_DOM 111 121 Cytoplasmic. {ECO:0000255}.; TOPO_DOM 143 158 Periplasmic. {ECO:0000255}.; TOPO_DOM 180 193 Cytoplasmic. {ECO:0000255}.; TOPO_DOM 215 236 Periplasmic. {ECO:0000255}.; TOPO_DOM 258 266 Cytoplasmic. {ECO:0000255}.; TOPO_DOM 288 293 Periplasmic. {ECO:000…	TRANSMEM 29 49 Helical. {ECO:0000255}.; TRANSMEM 55 75 Helical. {ECO:0000255}.; TRANSMEM 90 110 Helical. {ECO:0000255}.; TRANSMEM 122 142 Helical. {ECO:0000255}.; TRANSMEM 159 179 Helical. {ECO:0000255}.; TRANSMEM 194 214 Helical. {ECO:0000255}.; TRANSMEM 237 257 Helical. {ECO:0000255}.; TRANSMEM 267 287 Helical. {ECO:0000255}.; TRANSMEM 294 314 Helical. {ECO:0000255}.	9097040; 9278503; 16738553; 17010156; 15919996								EcoCyc:G6971-MONOMER;ECOL316407:JW1774-MONOMER;
KDTA_ECOLI	1zk4_	E13151	0.5	251	425	4.4	3-deoxy-D-manno-octulosonic acid transferase (Kdo transferase) (EC 2.4.99.12) (EC 2.4.99.13) (Bifunctional Kdo transferase) (Kdo-lipid IV(A) 3-deoxy-D-manno-octulosonic acid transferase) (Lipid IV(A) 3-deoxy-D-manno-octulosonic acid transferase)	waaA kdtA b3633 JW3608		ENZYME REGULATION: Catalytic activity is inhibited by the antibiotic polymixin B and by Re endotoxin. {ECO:0000269|PubMed:1577828}.	2.4.99.12; 2.4.99.13	BIOPHYSICOCHEMICAL PROPERTIES: Kinetic parameters: KM=52 uM for lipid IV(A) (at pH 8) {ECO:0000269|PubMed:1577828}; KM=88 uM for CMP-Kdo (at pH 8) {ECO:0000269|PubMed:1577828}; Vmax=18 umol/min/mg enzyme (at pH 8) {ECO:0000269|PubMed:1577828};	PATHWAY: Glycolipid biosynthesis; KDO(2)-lipid A biosynthesis; KDO(2)-lipid A from CMP-3-deoxy-D-manno-octulosonate and lipid IV(A): step 1/4. {ECO:0000269|PubMed:1577828}.; PATHWAY: Glycolipid biosynthesis; KDO(2)-lipid A biosynthesis; KDO(2)-lipid A from CMP-3-deoxy-D-manno-octulosonate and lipid IV(A): step 2/4. {ECO:0000269|PubMed:1577828}.; PATHWAY: Bacterial outer membrane biogenesis; LPS c…		ACT_SITE 60 60 Proton acceptor. {ECO:0000250}.						BIOPHYSICOCHEMICAL PROPERTIES: ; pH dependence: Optimum pH is 7. {ECO:0000269|PubMed:1577828};		FUNCTION: Involved in lipopolysaccharide (LPS) biosynthesis. Catalyzes the transfer of two 3-deoxy-D-manno-octulosonate (Kdo) residues from CMP-Kdo to lipid IV(A), the tetraacyldisaccharide-1,4'-bisphosphate precursor of lipid A. {ECO:0000269|PubMed:10951204, ECO:0000269|PubMed:1577828}.	CATALYTIC ACTIVITY: Lipid IV(A) + CMP-alpha-Kdo = alpha-Kdo-(2->6)-lipid IV(A) + CMP. {ECO:0000269|PubMed:10951204, ECO:0000269|PubMed:1577828}.; CATALYTIC ACTIVITY: Alpha-Kdo-(2->6)-lipid IV(A) + CMP-alpha-Kdo = alpha-Kdo-(2->4)-alpha-Kdo-(2->6)-lipid IV(A) + CMP. {ECO:0000269|PubMed:10951204, ECO:0000269|PubMed:1577828}.	SITE 130 130 Transition state stabilizer. {ECO:0000250}.; SITE 208 208 Transition state stabilizer. {ECO:0000250}.	integral component of membrane [GO:0016021]; membrane [GO:0016020]; plasma membrane [GO:0005886]; transferase activity [GO:0016740]; Kdo2-lipid A biosynthetic process [GO:0036104]; lipid A biosynthetic process [GO:0009245]; lipopolysaccharide core region biosynthetic process [GO:0009244]	GO:0036104; GO:0016021; GO:0009245; GO:0009244; GO:0016020; GO:0005886; GO:0016740		SUBCELLULAR LOCATION: Cell inner membrane {ECO:0000305|PubMed:1577828}; Single-pass membrane protein {ECO:0000305|PubMed:1577828}; Cytoplasmic side {ECO:0000305|PubMed:1577828}.			TRANSMEM 3 23 Helical; Signal-anchor. {ECO:0000255}.	2033061; 8041620; 9278503; 16738553; 1447141; 1577828; 7499229; 10951204; 18776015; 20394418								EcoCyc:KDOTRANS-MONOMER;ECOL316407:JW3608-MONOMER;MetaCyc:KDOTRANS-MONOMER;	2.4.99.12;2.4.99.13;
AROE_ECOLI	2jhf_	E11022	0.5	374	272	5.5	Shikimate dehydrogenase (NADP(+)) (SD) (SDH) (EC 1.1.1.25)	aroE b3281 JW3242			1.1.1.25	BIOPHYSICOCHEMICAL PROPERTIES: ; Kinetic parameters: KM=56 uM for NADP. {ECO:0000269|PubMed:12637497}; KM=65 uM for shikimate. {ECO:0000269|PubMed:12637497}; Note=Kcat is 14.2 min(-1) for dehydrogenase activity with NADP or shikimate. {ECO:0000269|PubMed:12637497};	PATHWAY: Metabolic intermediate biosynthesis; chorismate biosynthesis; chorismate from D-erythrose 4-phosphate and phosphoenolpyruvate: step 4/7. {ECO:0000255|HAMAP-Rule:MF_00222}.		ACT_SITE 65 65 Proton acceptor. {ECO:0000255|HAMAP-Rule:MF_00222}.	BINDING 61 61 Shikimate. {ECO:0000255|HAMAP-Rule:MF_00222}.; BINDING 77 77 NADP. {ECO:0000255|HAMAP-Rule:MF_00222}.; BINDING 86 86 Shikimate. {ECO:0000255|HAMAP-Rule:MF_00222}.; BINDING 102 102 Shikimate. {ECO:0000255|HAMAP-Rule:MF_00222}.; BINDING 213 213 NADP; via carbonyl oxygen. {ECO:0000255|HAMAP-Rule:MF_00222, ECO:0000269|PubMed:12637497}.; BINDING 215 215 Shikimate. {ECO:0000255|HAMAP-Rule…				NP_BIND 126 130 NADP. {ECO:0000255|HAMAP-Rule:MF_00222, ECO:0000269|PubMed:12637497}.; NP_BIND 149 154 NADP. {ECO:0000255|HAMAP-Rule:MF_00222, ECO:0000269|PubMed:12637497}.			FUNCTION: Involved in the biosynthesis of the chorismate, which leads to the biosynthesis of aromatic amino acids. Catalyzes the reversible NADPH linked reduction of 3-dehydroshikimate (DHSA) to yield shikimate (SA). It displays no activity in the presence of NAD. {ECO:0000255|HAMAP-Rule:MF_00222, ECO:0000269|PubMed:12637497, ECO:0000269|PubMed:3883995}.	CATALYTIC ACTIVITY: Shikimate + NADP(+) = 3-dehydroshikimate + NADPH. {ECO:0000255|HAMAP-Rule:MF_00222, ECO:0000269|PubMed:12637497}.		NADP binding [GO:0050661]; nucleotide binding [GO:0000166]; shikimate 3-dehydrogenase (NADP+) activity [GO:0004764]; aromatic amino acid family biosynthetic process [GO:0009073]; chorismate biosynthetic process [GO:0009423]; shikimate metabolic process [GO:0019632]	GO:0050661; GO:0009073; GO:0009423; GO:0000166; GO:0004764; GO:0019632	P31064					3277621; 9278503; 16738553; 3883995; 10739937; 12637497								EcoCyc:AROE-MONOMER;ECOL316407:JW3242-MONOMER;MetaCyc:AROE-MONOMER;
