# Supplementary material for: Systems-level understanding of ethanol-induced stresses and adaptation in E. coli
Source: Sci Rep. 2017 Mar 16;7:44150. doi: 10.1038/srep44150 (PMC5353561; doi:10.1038/srep44150)
Supplement: Supplementary Dataset 4 [file srep44150-s5.xls]

## Sheet: GSE59050.strainC.duplicated
tnaB
tnaA
insH
tnaC
mnmE
yidC
yidD
rnpA
rpmH
dnaA
dnaN
recF
gyrB
yidB
yidA
yidX
dgoR
dgoK
dgoA
dgoD
dgoT
cbrA
yidR
yidQ
ibpA
ibpB
yidE
yidP
glvC
glvB
yidL
yidK
yidJ
yidI
yidH
yidG
yidF
emrD
ivbL
ilvB
ilvN
uhpA
uhpB
uhpC
uhpT
ade
adeQ
yicN
nepI
yicS
nlpA
yicL
setC
yicJ
yicI
yicH
yicE
gltS
recG
trmH
spoT
rpoZ
gmk
ligB
yicG
dinD
yicC
pyrE
ttk
dut
dfp
yicR
rpmB
rpmG
mutM
coaD
kdtA
rfaQ
rfaG
rfaP
rfaS
waaB
rfaI
rfaJ
rfaY
rfaZ
rfaK
rfaL
rfaC
rfaF
hldD
htrL
kbl
tdh
yibD
yibQ
envC
gpmM
yibN
grxC
secB
gpsA
cysE
yibK
lldD
lldR
lldP
yibL
yibT
mtlR
mtlD
mtlA
yibI
yibH
yibG
yibJ
yibA
rhsA
yibF
selA
selB
yiaY
aldB
yiaW
yiaV
yiaU
yiaT
sgbE
sgbU
sgbH
lyxK
yiaO
yiaN
yiaM
yiaL
yiaK
yiaJ
yiaI
avtA
malS
bax
xylR
xylH
xylG
xylF
xylA
xylB
yiaB
yiaA
yiaH
ysaB
glyQ
glyS
insK
insJ
hokA
cspA
yiaG
yiaF
tiaE
yiaD
bisC
yiaC
tag
yhjY
yhjX
eptB
dppA
dppB
dppC
dppD
dppF
yhjV
ldrD
bcsG
bcsF
bcsE
yhjR
bcsA
bcsB
