# Supplementary material for: Systems-level understanding of ethanol-induced stresses and adaptation in E. coli
Source: Sci Rep. 2017 Mar 16;7:44150. doi: 10.1038/srep44150 (PMC5353561; doi:10.1038/srep44150)
Supplement: Supplementary Dataset 5 [file srep44150-s6.xls]

## Sheet: ethanol_tolerance_genes_diffexp
	Summary
#		OE	KO	Sum
#	PMID20531407	83.5417	4.79167	88.3333
#	PMID23376594	0.833333	0	0.833333
#	PMID23164575	1.45833	0.208333	1.66667
#	PMID22898718	0.208333	0	0.208333
#				91.0417
PMID: 20531407				PMID: 23376594 (OE)				PMID: 23164575 (unkonwn)				PMID: 22898718 (OE)
Gene	Regulation	b number	manipulation	Gene	Regulation	b number	manipulation	Gene	Regulation	b number	manipulation	Gene	Regulation	b number	manipulation			up_unique	down_unique
yaaX	up	b0005	OE	rlmH	up	b0636	OE	tilS	up	b0188	OE	groS	up	b4142	OE	groS	groS	groS	idnR
dnaK	up	b0014	OE	fabA	up	b0954	OE	fadR	up	b1187	OE					tilS	tilS	tilS	cra
rpsT	up	b0023	OE	truB	up	b3166	OE	nrdB	up	b2235	OE					fadR	fadR	fadR	fetA
lspA	up	b0027	OE	tatB	up	b3838	OE	yfcL	up	b2325	OE					nrdB	nrdB	nrdB	ybgA
ispH	up	b0029	OE					ligA	up	b2411	OE					yfcL	yfcL	yfcL	rimJ
carA	up	b0032	OE					plsB	up	b4041	OE					ligA	ligA	ligA	yfiR
folA	up	b0048	OE					idnR	down	b4264	KO					plsB	plsB	plsB	smg
thiQ	up	b0066	OE													idnR	rlmH	rlmH	bfr
thiP	up	b0067	OE													rlmH	fabA	fabA	bfd
thiB	up	b0068	OE													fabA	truB	truB	kefB
leuB	up	b0073	OE													truB	tatB	tatB	feoC
leuL	up	b0075	OE													tatB	yaaX	yaaX	uspB
murC	up	b0091	OE													yaaX	dnaK	dnaK	gadW
secA	up	b0098	OE													dnaK	rpsT	rpsT	yidA
mutT	up	b0099	OE													rpsT	lspA	lspA	yidB
speE	up	b0121	OE													lspA	ispH	ispH	ravA
hemL	up	b0154	OE													ispH	carA	carA	kup
erpA	up	b0156	OE													carA	folA	folA	wecA
tsf	up	b0170	OE													folA	thiQ	thiQ	yihX
pyrH	up	b0171	OE													thiQ	thiP	thiP	yjbD
frr	up	b0172	OE													thiP	thiB	thiB	zur
dxr	up	b0173	OE													thiB	leuB	leuB	dcuR
skp	up	b0178	OE													leuB	leuL	leuL	idnR
lpxD	up	b0179	OE													leuL	murC	murC	slt
fabZ	up	b0180	OE													murC	secA	secA
lpxA	up	b0181	OE													secA	mutT	mutT
lpxB	up	b0182	OE													mutT	speE	speE
tilS	up	b0188	OE													speE	hemL	hemL
proS	up	b0194	OE													hemL	erpA	erpA
tsaA	up	b0195	OE													erpA	tsf	tsf
metQ	up	b0197	OE													tsf	pyrH	pyrH
metN	up	b0199	OE													pyrH	frr	frr
dinB	up	b0231	OE													frr	dxr	dxr
proA	up	b0243	OE													dxr	skp	skp
mmuM	up	b0261	OE													skp	lpxD	lpxD
argF	up	b0273	OE													lpxD	fabZ	fabZ
betB	up	b0312	OE													fabZ	lpxA	lpxA
betI	up	b0313	OE													lpxA	lpxB	lpxB
betT	up	b0314	OE													lpxB	tilS	proS
codB	up	b0336	OE													tilS	proS	tsaA
cynR	up	b0338	OE													proS	tsaA	metQ
frmR	up	b0357	OE													tsaA	metQ	metN
tauB	up	b0366	OE													metQ	metN	dinB
sbmA	up	b0377	OE													metN	dinB	proA
proC	up	b0386	OE													dinB	proA	mmuM
yaiI	up	b0387	OE													proA	mmuM	argF
mak	up	b0394	OE													mmuM	argF	betB
sbcD	up	b0398	OE													argF	betB	betI
acpH	up	b0404	OE													betB	betI	betT
queA	up	b0405	OE													betI	betT	codB
ribC	up	b1662	OE													betT	codB	cynR
thiI	up	b0423	OE													codB	cynR	frmR
yajL	up	b0424	OE													cynR	frmR	tauB
yajQ	up	b0426	OE													frmR	tauB	sbmA
ampG	up	b0433	OE													tauB	sbmA	proC
tig	up	b0436	OE													sbmA	proC	yaiI
lon	up	b0439	OE													proC	yaiI	mak
htpG	up	b0473	OE													yaiI	mak	sbcD
mnmH	up	b0503	OE													mak	sbcD	acpH
allR	up	b0506	OE													sbcD	acpH	queA
purK	up	b0522	OE													acpH	queA	ribC
purE	up	b0523	OE													queA	ribC	thiI
lpxH	up	b0524	OE													ribC	thiI	yajL
folD	up	b0529	OE													thiI	yajL	yajQ
fes	up	b0585	OE													yajL	yajQ	ampG
entF	up	b0586	OE													yajQ	ampG	tig
fepC	up	b0588	OE													ampG	tig	lon
fepG	up	b0589	OE													tig	lon	htpG
entS	up	b0591	OE													lon	htpG	mnmH
fepB	up	b0592	OE													htpG	mnmH	allR
entB	up	b0595	OE													mnmH	allR	purK
entA	up	b0596	OE													allR	purK	purE
ybdH	up	b0599	OE													purK	purE	lpxH
lipB	up	b0630	OE													purE	lpxH	folD
ybeD	up	b0631	OE													lpxH	folD	fes
dacA	up	b0632	OE													folD	fes	entF
rlmH	up	b0636	OE													fes	entF	fepC
rsfS	up	b0637	OE													entF	fepC	fepG
cobC	up	b0638	OE													fepC	fepG	entS
holA	up	b0640	OE													fepG	entS	fepB
gltL	up	b0652	OE													entS	fepB	entB
gltJ	up	b0654	OE													fepB	entB	entA
miaB	up	b0661	OE													entB	entA	ybdH
ubiF	up	b0662	OE													entA	ybdH	lipB
umpH	up	b0675	OE													ybdH	lipB	ybeD
fldA	up	b0684	OE													lipB	ybeD	dacA
sdhD	up	b0722	OE													ybeD	dacA	rsfS
sdhA	up	b0723	OE													dacA	rlmH	cobC
sdhB	up	b0724	OE													rlmH	rsfS	holA
sucB	up	b0727	OE													rsfS	cobC	gltL
sucC	up	b0728	OE													cobC	holA	gltJ
sucD	up	b0729	OE													holA	gltL	miaB
ybgC	up	b0736	OE													gltL	gltJ	ubiF
tolR	up	b0738	OE													gltJ	miaB	umpH
tolA	up	b0739	OE													miaB	ubiF	fldA
pal	up	b0741	OE													ubiF	umpH	sdhD
nadA	up	b0750	OE													umpH	fldA	sdhA
bioC	up	b0777	OE													fldA	sdhD	sdhB
ybiR	up	b0818	OE													sdhD	sdhA	sucB
moeA	up	b0827	OE													sdhA	sdhB	sucC
ybjJ	up	b0845	OE													sdhB	sucB	sucD
rimK	up	b0852	OE													sucB	sucC	ybgC
ybjO	up	b0858	OE													sucC	sucD	tolR
ybjS	up	b0868	OE													sucD	ybgC	tolA
pflA	up	b0902	OE													ybgC	tolR	pal
ycaO	up	b0905	OE													tolR	tolA	nadA
rpsA	up	b0911	OE													tolA	pal	bioC
ompF	up	b0929	OE													pal	nadA	ybiR
asnS	up	b0930	OE													nadA	bioC	moeA
uup	up	b0949	OE													bioC	ybiR	ybjJ
fabA	up	b0954	OE													ybiR	moeA	rimK
ycbZ	up	b0955	OE													moeA	ybjJ	ybjO
rlmI	up	b0967	OE													ybjJ	rimK	ybjS
putP	up	b1015	OE													rimK	ybjO	pflA
ycdZ	up	b1036	OE													ybjO	ybjS	ycaO
lpxL	up	b1054	OE													ybjS	pflA	rpsA
rluC	up	b1086	OE													pflA	ycaO	ompF
fabG	up	b1093	OE													ycaO	rpsA	asnS
nagZ	up	b1107	OE													rpsA	ompF	uup
lolC	up	b1116	OE													ompF	asnS	ycbZ
lolD	up	b1117	OE													asnS	uup	rlmI
hflD	up	b1132	OE													uup	fabA	putP
nudJ	up	b1134	OE													fabA	ycbZ	ycdZ
cohE	up	b1145	OE													ycbZ	rlmI	lpxL
ycgL	up	b1179	OE													rlmI	putP	rluC
fadR	up	b1187	OE													putP	ycdZ	fabG
ychF	up	b1203	OE													ycdZ	lpxL	nagZ
pth	up	b1204	OE													lpxL	rluC	lolC
dauA	up	b1206	OE													rluC	fabG	lolD
prs	up	b1207	OE													fabG	nagZ	hflD
prmC	up	b1212	OE													nagZ	lolC	nudJ
ychQ	up	b1213	OE													lolC	lolD	cohE
ychN	up	b1219	OE													lolD	hflD	ycgL
oppB	up	b1244	OE													hflD	nudJ	ychF
oppD	up	b1246	OE													nudJ	cohE	pth
yciU	up	b1248	OE													cohE	ycgL	dauA
yciI	up	b1251	OE													ycgL	fadR	prs
yciA	up	b1253	OE													fadR	ychF	prmC
trpC	up	b1262	OE													ychF	pth	ychQ
trpD	up	b1263	OE													pth	dauA	ychN
trpE	up	b1264	OE													dauA	prs	oppB
pyrF	up	b1281	OE													prs	prmC	oppD
ymjA	up	b1295	OE													prmC	ychQ	yciU
dbpA	up	b1343	OE													ychQ	ychN	yciI
ttcA	up	b1344	OE													ychN	oppB	yciA
hslJ	up	b1379	OE													oppB	oppD	trpC
ydcR	up	b1439	OE													oppD	yciU	trpD
yneG	up	b1523	OE													yciU	yciI	trpE
marR	up	b1530	OE													yciI	yciA	pyrF
rsxD	up	b1630	OE													yciA	trpC	ymjA
rsxG	up	b1631	OE													trpC	trpD	dbpA
nth	up	b1633	OE													trpD	trpE	ttcA
dtpA	up	b1634	OE													trpE	pyrF	hslJ
pdxY	up	b1636	OE													pyrF	ymjA	ydcR
pdxH	up	b1638	OE													ymjA	dbpA	yneG
sufB	up	b1683	OE													dbpA	ttcA	marR
sufA	up	b1684	OE													ttcA	hslJ	rsxD
rplT	up	b1716	OE													hslJ	ydcR	rsxG
rpmI	up	b1717	OE													ydcR	yneG	nth
ydjN	up	b1729	OE													yneG	marR	dtpA
xthA	up	b1749	OE													marR	rsxD	pdxY
ansA	up	b1767	OE													rsxD	rsxG	pdxH
yoaH	up	b1811	OE													rsxG	nth	sufB
pabB	up	b1812	OE													nth	dtpA	sufA
sdaA	up	b1814	OE													dtpA	pdxY	rplT
yebO	up	b1825	OE													pdxY	pdxH	rpmI
proQ	up	b1831	OE													pdxH	sufB	ydjN
yebY	up	b1839	OE													sufB	sufA	xthA
eda	up	b1850	OE													sufA	rplT	ansA
edd	up	b1851	OE													rplT	rpmI	yoaH
znuA	up	b1857	OE													rpmI	ydjN	pabB
ruvA	up	b1861	OE													ydjN	xthA	sdaA
yebC	up	b1864	OE													xthA	ansA	yebO
yecS	up	b1918	OE													ansA	yoaH	proQ
yedD	up	b1928	OE													yoaH	pabB	yebY
cobU	up	b1993	OE													pabB	sdaA	eda
yeeD	up	b2012	OE													sdaA	yebO	edd
hisA	up	b2024	OE													yebO	proQ	znuA
hisF	up	b2025	OE													proQ	yebY	ruvA
hisI	up	b2026	OE													yebY	eda	yebC
wzzB	up	b2027	OE													eda	edd	yecS
dcd	up	b2065	OE													edd	znuA	yedD
udk	up	b2066	OE													znuA	ruvA	cobU
mdtB	up	b2075	OE													ruvA	yebC	yeeD
rcnR	up	b2105	OE													yebC	yecS	hisA
yehS	up	b2124	OE													yecS	yedD	hisF
pbpG	up	b2134	OE													yedD	cobU	hisI
yeiP	up	b2171	OE													cobU	yeeD	wzzB
yeiR	up	b2173	OE													yeeD	hisA	dcd
yejG	up	b2181	OE													hisA	hisF	udk
rsuA	up	b2183	OE													hisF	hisI	mdtB
rplY	up	b2185	OE													hisI	wzzB	rcnR
mqo	up	b2210	OE													wzzB	dcd	yehS
yojI	up	b2211	OE													dcd	udk	pbpG
ubiG	up	b2232	OE													udk	mdtB	yeiP
nrdB	up	b2235	OE													mdtB	rcnR	yeiR
yfaE	up	b2236	OE													rcnR	yehS	yejG
inaA	up	b2237	OE													yehS	pbpG	rsuA
pmrD	up	b2259	OE													pbpG	yeiP	rplY
nuoN	up	b2276	OE													yeiP	yeiR	mqo
hisQ	up	b2308	OE													yeiR	yejG	yojI
hisJ	up	b2309	OE													yejG	rsuA	ubiG
dedD	up	b2314	OE													rsuA	rplY	yfaE
accD	up	b2316	OE													rplY	mqo	inaA
truA	up	b2318	OE													mqo	yojI	pmrD
yfcL	up	b2325	OE													yojI	ubiG	nuoN
aroC	up	b2329	OE													ubiG	nrdB	hisQ
sixA	up	b2340	OE													nrdB	yfaE	hisJ
mlaA	up	b2346	OE													yfaE	inaA	dedD
gltX	up	b2400	OE													inaA	pmrD	accD
ligA	up	b2411	OE													pmrD	nuoN	truA
cysK	up	b2414	OE													nuoN	hisQ	aroC
cysA	up	b2422	OE													hisQ	hisJ	sixA
cysP	up	b2425	OE													hisJ	dedD	mlaA
ucpA	up	b2426	OE													dedD	accD	gltX
ypeA	up	b2434	OE													accD	truA	cysK
amiA	up	b2435	OE													truA	yfcL	cysA
hda	up	b2496	OE													yfcL	aroC	cysP
uraA	up	b2497	OE													aroC	sixA	ucpA
upp	up	b2498	OE													sixA	mlaA	ypeA
purM	up	b2499	OE													mlaA	gltX	amiA
pepB	up	b2523	OE													gltX	ligA	hda
iscX	up	b2524	OE													ligA	cysK	uraA
fdx	up	b2525	OE													cysK	cysA	upp
hscA	up	b2526	OE													cysA	cysP	purM
glyA	up	b2551	OE													cysP	ucpA	pepB
glnB	up	b2553	OE													ucpA	ypeA	iscX
yfiF	up	b2581	OE													ypeA	amiA	fdx
trxC	up	b2582	OE													amiA	hda	hscA
yfiH	up	b2593	OE													hda	uraA	glyA
tyrA	up	b2600	OE													uraA	upp	glnB
rplS	up	b2606	OE													upp	purM	yfiF
trmD	up	b2607	OE													purM	pepB	trxC
rimM	up	b2608	OE													pepB	iscX	yfiH
rpsP	up	b2609	OE													iscX	fdx	tyrA
bamE	up	b2617	OE													fdx	hscA	rplS
ratB	up	b2618	OE													hscA	glyA	trmD
nrdI	up	b2674	OE													glyA	glnB	rimM
alaS	up	b2697	OE													glnB	yfiF	rpsP
recA	up	b2699	OE													yfiF	trxC	bamE
mltB	up	b2701	OE													trxC	yfiH	ratB
srlQ	up	b2708	OE													yfiH	tyrA	nrdI
ascG	up	b2714	OE													tyrA	rplS	alaS
mutS	up	b2733	OE													rplS	trmD	recA
ygbI	up	b2735	OE													trmD	rimM	mltB
umpG	up	b2744	OE													rimM	rpsP	srlQ
ispF	up	b2746	OE													rpsP	bamE	ascG
cysD	up	b2752	OE													bamE	ratB	mutS
cysJ	up	b2764	OE													ratB	nrdI	ygbI
truC	up	b2791	OE													nrdI	alaS	umpG
syd	up	b2793	OE													alaS	recA	ispF
ygdD	up	b2807	OE													recA	mltB	cysD
csdE	up	b2811	OE													mltB	srlQ	cysJ
mltA	up	b2813	OE													srlQ	ascG	truC
argE	up	b3957	OE													ascG	mutS	syd
lysA	up	b2838	OE													mutS	ygbI	ygdD
lysS	up	b2890	OE													ygbI	umpG	csdE
recJ	up	b2892	OE													umpG	ispF	mltA
dsbC	up	b2893	OE													ispF	cysD	argE
fldB	up	b2895	OE													cysD	cysJ	lysA
gcvP	up	b2903	OE													cysJ	truC	lysS
gcvH	up	b2904	OE													truC	syd	recJ
gcvT	up	b2905	OE													syd	ygdD	dsbC
fbaA	up	b2925	OE													ygdD	csdE	fldB
tktA	up	b2935	OE													csdE	mltA	gcvP
yqgF	up	b2949	OE													mltA	argE	gcvH
yggS	up	b2951	OE													argE	lysA	gcvT
yggT	up	b2952	OE													lysA	lysS	fbaA
yggU	up	b2953	OE													lysS	recJ	tktA
rdgB	up	b2954	OE													recJ	dsbC	yqgF
trmI	up	b2960	OE													dsbC	fldB	yggS
yggX	up	b2962	OE													fldB	gcvP	yggT
yqiA	up	b3031	OE													gcvP	gcvH	yggU
yqiC	up	b3042	OE													gcvH	gcvT	rdgB
hldE	up	b3052	OE													gcvT	fbaA	trmI
tsaD	up	b3064	OE													fbaA	tktA	yggX
rpsU	up	b3065	OE													tktA	yqgF	yqiA
rpoD	up	b3067	OE													yqgF	yggS	yqiC
yqjH	up	b3070	OE													yggS	yggT	hldE
yqjI	up	b3071	OE													yggT	yggU	tsaD
rlmG	up	b3084	OE													yggU	rdgB	rpsU
yraQ	up	b3151	OE													rdgB	trmI	rpoD
rpsO	up	b3165	OE													trmI	yggX	yqjH
truB	up	b3166	OE													yggX	yqiA	yqjI
infB	up	b3168	OE													yqiA	yqiC	rlmG
nusA	up	b3169	OE													yqiC	hldE	yraQ
glmM	up	b3176	OE													hldE	tsaD	rpsO
folP	up	b3177	OE													tsaD	rpsU	infB
obgE	up	b3183	OE													rpsU	rpoD	nusA
murA	up	b3189	OE													rpoD	yqjH	glmM
mlaE	up	b3194	OE													yqjH	yqjI	folP
lptB	up	b3201	OE													yqjI	rlmG	obgE
mreC	up	b3250	OE													rlmG	yraQ	murA
accB	up	b3255	OE													yraQ	rpsO	mlaE
accC	up	b3256	OE													rpsO	truB	lptB
aroE	up	b3281	OE													truB	infB	mreC
tsaC	up	b3282	OE													infB	nusA	accB
rpoA	up	b3295	OE													nusA	glmM	accC
secY	up	b3300	OE													glmM	folP	aroE
rpmD	up	b3302	OE													folP	obgE	tsaC
rplR	up	b3304	OE													obgE	murA	rpoA
rpsH	up	b3306	OE													murA	mlaE	secY
rplE	up	b3308	OE													mlaE	lptB	rpmD
rplX	up	b3309	OE													lptB	mreC	rplR
rpmC	up	b3312	OE													mreC	accB	rpsH
rplP	up	b3313	OE													accB	accC	rplE
rpsC	up	b3314	OE													accC	aroE	rplX
rplV	up	b3315	OE													aroE	tsaC	rpmC
rpsS	up	b3316	OE													tsaC	rpoA	rplP
rplB	up	b3317	OE													rpoA	secY	rpsC
rplD	up	b3319	OE													secY	rpmD	rplV
rplC	up	b3320	OE													rpmD	rplR	rpsS
fusA	up	b3340	OE													rplR	rpsH	rplB
rpsG	up	b3341	OE													rpsH	rplE	rplD
rpsL	up	b3342	OE													rplE	rplX	rplC
tusB	up	b3343	OE													rplX	rpmC	fusA
slyX	up	b3348	OE													rpmC	rplP	rpsG
argF	up	b0273	OE													rplP	rpsC	rpsL
trpS	up	b3384	OE													rpsC	rplV	tusB
dam	up	b3387	OE													rplV	rpsS	slyX
mrcA	up	b3396	OE													rpsS	rplB	trpS
pck	up	b3403	OE													rplB	rplD	dam
ugpQ	up	b3449	OE													rplD	rplC	mrcA
livH	up	b3457	OE													rplC	fusA	pck
panM	up	b3459	OE													fusA	rpsG	ugpQ
ftsX	up	b3462	OE													rpsG	rpsL	livH
ftsE	up	b3463	OE													rpsL	tusB	panM
ftsY	up	b3464	OE													tusB	slyX	ftsX
rsmD	up	b3465	OE													slyX	argF	ftsE
yhhL	up	b3466	OE													argF	trpS	ftsY
zntA	up	b3469	OE													trpS	dam	rsmD
dcrB	up	b3472	OE													dam	mrcA	yhhL
yhhS	up	b3473	OE													mrcA	pck	zntA
nikR	up	b3481	OE													pck	ugpQ	dcrB
rsmJ	up	b3497	OE													ugpQ	livH	yhhS
rlmJ	up	b3499	OE													livH	panM	nikR
ilvB	up	b3671	OE													panM	ftsX	rsmJ
glmU	up	b3730	OE													ftsX	ftsE	rlmJ
asnA	up	b3744	OE													ftsE	ftsY	ilvB
yifE	up	b3764	OE													ftsY	rsmD	glmU
ilvY	up	b3773	OE													rsmD	yhhL	asnA
rffH	up	b3789	OE													yhhL	zntA	yifE
wzxE	up	b3792	OE													zntA	dcrB	ilvY
wecG	up	b3794	OE													dcrB	yhhS	rffH
corA	up	b3816	OE													yhhS	nikR	wzxE
ubiJ	up	b3834	OE													nikR	rsmJ	wecG
tatB	up	b3838	OE													rsmJ	rlmJ	corA
pepQ	up	b3847	OE													rlmJ	ilvB	ubiJ
mobB	up	b3856	OE													ilvB	glmU	pepQ
yihA	up	b3865	OE													glmU	asnA	mobB
typA	up	b3871	OE													asnA	yifE	yihA
yihW	up	b3884	OE													yifE	ilvY	typA
cpxA	up	b3911	OE													ilvY	rffH	yihW
cdh	up	b3918	OE													rffH	wzxE	cpxA
ftsN	up	b3933	OE													wzxE	wecG	cdh
rpmE	up	b3936	OE													wecG	corA	ftsN
metB	up	b3939	OE													corA	ubiJ	rpmE
metL	up	b3940	OE													ubiJ	tatB	metB
argC	up	b3958	OE													tatB	pepQ	metL
oxyR	up	b3961	OE													pepQ	mobB	argC
trmA	up	b3965	OE													mobB	yihA	oxyR
btuB	up	b3966	OE													yihA	typA	trmA
murI	up	b3967	OE													typA	yihW	btuB
murB	up	b3972	OE													yihW	cpxA	murI
birA	up	b3973	OE													cpxA	cdh	murB
coaA	up	b3974	OE													cdh	ftsN	birA
nusG	up	b3982	OE													ftsN	rpmE	coaA
rplJ	up	b3985	OE													rpmE	metB	nusG
rplL	up	b3986	OE													metB	metL	rplJ
rpoB	up	b3987	OE													metL	argC	rplL
rpoC	up	b3988	OE													argC	oxyR	rpoB
hemE	up	b3997	OE													oxyR	trmA	rpoC
plsB	up	b4041	OE													trmA	btuB	hemE
dinF	up	b4044	OE													btuB	murI	dinF
ssb	up	b4059	OE													murI	murB	ssb
acs	up	b4069	OE													murB	birA	acs
basS	up	b4112	OE													birA	coaA	basS
dcuA	up	b4138	OE													coaA	nusG	dcuA
groS	up	b4142	OE													nusG	rplJ	groS
orn	up	b4162	OE													rplJ	rplL	orn
tsaE	up	b4168	OE													rplL	rpoB	tsaE
hflK	up	b4174	OE													rpoB	rpoC	hflK
priB	up	b4201	OE													rpoC	hemE	priB
rpsR	up	b4202	OE													hemE	plsB	rpsR
yjgA	up	b4234	OE													plsB	dinF	yjgA
ridA	up	b4243	OE													dinF	ssb	ridA
pyrI	up	b4244	OE													ssb	acs	pyrI
pyrB	up	b4245	OE													acs	basS	pyrB
valS	up	b4258	OE													basS	dcuA	valS
holC	up	b4259	OE													dcuA	groS	holC
fecB	up	b4290	OE													groS	orn	fecB
fecA	up	b4291	OE													orn	tsaE	fecA
fecR	up	b4292	OE													tsaE	hflK	fecR
uxuR	up	b4324	OE													hflK	priB	uxuR
hypT	up	b4327	OE													priB	rpsR	hypT
iadA	up	b4328	OE													rpsR	yjgA	iadA
opgB	up	b4359	OE													yjgA	ridA	opgB
holD	up	b4372	OE													ridA	pyrI	holD
prfC	up	b4375	OE													pyrI	pyrB	prfC
yjjX	up	b4394	OE													pyrB	valS	yjjX
ytjC	up	b4395	OE													valS	holC	ytjC
cra	down	b0080	KO													holC	fecB
fetA	down	b0490	KO													fecB	fecA
ybgA	down	b0707	KO													fecA	fecR
rimJ	down	b1066	KO													fecR	uxuR
yfiR	down	b2603	KO													uxuR	hypT
smg	down	b3284	KO													hypT	iadA
bfr	down	b3336	KO													iadA	opgB
bfd	down	b3337	KO													opgB	holD
kefB	down	b3350	KO													holD	prfC
feoC	down	b3410	KO													prfC	yjjX
uspB	down	b3494	KO													yjjX	ytjC
gadW	down	b3515	KO													ytjC
yidA	down	b3697	KO													cra
yidB	down	b3698	KO													fetA
ravA	down	b3746	KO													ybgA
kup	down	b3747	KO													rimJ
wecA	down	b3784	KO													yfiR
yihX	down	b3885	KO													smg
yjbD	down	b4023	KO													bfr
zur	down	b4046	KO													bfd
dcuR	down	b4124	KO													kefB
idnR	down	b4264	KO													feoC
slt	down	b4392	KO													uspB
																gadW
																yidA
																yidB
																ravA
																kup
																wecA
																yihX
																yjbD
																zur
																dcuR
																idnR
																slt
